# Supplementary material for: Genome-wide association study uncovers major genetic loci associated with flowering time in response to active accumulated temperature in wild soybean population
Source: BMC Genomics. 2022 Nov 11;23:749. doi: 10.1186/s12864-022-08970-2 (PMC9652842; doi:10.1186/s12864-022-08970-2)
Supplement: Supplementary file 1 — Additional file 1: Table S1. Prier used in this study. Table S2. List of 392 Glycine soja accessions and acumulated temperature zones. Table S3. 92 SNPs that significantly associated with flowering time in average across the two-year experiment (2020 and 2021). Table S4. The genes conresponding to the genomic regions surrounding ~50Kb of 92 SNPs that signficantly associated with flowering time in average in 2020 and 2021. Table S5. 28 candidate genes related to flowering time recorded in 2020 and 2021, and flowering time in average between 2020 and 2021. Table S6. Gene Ontology analysis on the 339 genes mapped to Arabidopsis gene ID. [file 12864_2022_8970_MOESM1_ESM.xlsx]

## Sheet: Table S1
Table S1. Prier used in this study.
Gene ID	Abbreviation	Forward primer (5'-3')	Reversed primer (5'-3')	product size
Glyma.02g100200	SOG	AGTGGATCCAGTCACTCCGA	AACAATCCATCCGAGGAGGC	121
Glyma.02g100300	PR5K	TGCGGCGATCAAGATTACGA	GGTCAACCGGATCTCGTACC	117
Glyma.02g100400	PKDC1	CGAATATCCCCCTGGGTTCG	AGGCAATTTGCAGGGTCGTA	147
Glyma.02g100500	LRR1	CCTGTCCCAAAACCACCTGT	AAAGACACCTTCGGTTGGCA	121
Glyma.02g100600	LpxB	GCAACCTAAACCCAAACCCG	AGTTCCCCATCTCTTGCAGC	103
Glyma.02g100700	HLH1	CCTCACTGTGCTGCGAAGAT	CGTCCACCGAGTGAAGTGAT	109
Glyma.02g100800	TAXi_N	GACGGCGTTAGGTTACCGAT	CGAGGATCTTCCCGTAAGCC	127
Glyma.02g100900	DUF572	ATGACTCAGGGCACACTTGG	CTTTGATGCTGCAATCCGCA	126
Glyma.02g101000	ArsA	GAAGCAAGCAGATGCCCAAC	TACAAGCCTCTCAAGCGCAA	124
Glyma.02g101100	CHUP1	GAAAAGTATCGGCCCGGGAT	CGTGTCTCCTTGTCCTCGTT	110
Glyma.04g095500	ATR1	TCTTCGGTACTCAAACCGGC	CGCTGCATAGTCATCCAGGT	116
Glyma.04g095600	UP1	GGTCTCACCCATCAACAGCA	CCTACTTGGGTTCCTTCGCC	109
Glyma.04g095700	dsrm	GCTTCCGAAAACCAGGTTGG	GCGCTTTCTTAGGCTTTGGG	118
Glyma.04g095800	PPTA	GGTACTCAGCAAGGGGCATT	CCTTCGGTAATTCCAGGCGT	103
Glyma.04g095900	TPR_1	GAAAGCAATGATCCGCGACG	GAGAGTTTGGAGGACGGTGG	128
Glyma.04g096000	EDR1	GCACCAAGAAGTTGGCGAAG	TGAGAACAGGTTCGGTGACG	105
Glyma.04g096100	WD40	AGACAGAAGACACATGGCGG	GACAGGAGTAGCAACCCCAC	107
Glyma.09g279800	SDR2	GGGCATTAATTTCGGGGTGC	AGCAATGTCCAAAGCCCTCA	109
Glyma.09g279900	SCAR2	AAAGCAGGCTGAGGAAGGTC	AATGCTGGGTGGTCGTTGAA	140
Glyma.09g280000	T19C21.6	AGCGGTGGTTCAAAGACACT	CCTCGACGCTTTAGTCAGCC	143
Glyma.09g280100	GER2	CAACACCTACCCTGCCGATT	GGAATCGGTTGGGGTGCATA	144
Glyma.09g280200	WRKY	ACAGCAACATATCAGCGCCT	CCAGTTGCTGGAAGCCTAGT	106
Glyma.09g280300	DUF588	ATACACGTTGAGACTCCGCC	GTCCCAACGACCCTCTCTTG	136
Glyma.09g280500	UDPGT	TCCCTGATGGGGCTGAAAAC	AGCACATCGGTTACAAGGCA	142
Glyma.09g280600	F7A7_230	CGGCATTCGGTTCTACTCGT	CAAACTTCACGAGCGGCTTC	101
Glyma.09g280700	PP2C	CGATGTTTCGGTTCGAGGGA	CCTGACCAATGCTCCACCTT	106
Glyma.09g280800	F7A7_190	AGACGGTGGAAGGGATCTGA	CTCTCTGGATGGCCCACTTC	104
Glyma.09g280900	DEP	CAGTGCCTCCAAGAACGACT	GGAGATCCCCTTGCTGATCG	119

## Sheet: Table S2
Table S2. List of 392 Glycine soja accessions and acumulated temperature zones.
AC	2020FT	2021FT	Average	AT		Note:
ZKW0001	66.5	66	65.75	a		green fonts represent early flowering subgroup
ZKW0002	57	66	61	a		red fonts represent late flowering subgroup
ZKW0003	61	47	53.5	a		AC:accessions; FT: flowering time; Average: average values of flowering time in 2020 and 2021; AT: classcification of accumulated temperature zones.
ZKW0004	63	51.25	56.625	a
ZKW0005	57.5	55	55.75	a
ZKW0006	59.3333	57	57.6667	a
ZKW0007	61	61.3333	60.6667	a
ZKW0008	61.6667	57	58.8333	a
ZKW0009	58	71.25	65.125	b
ZKW0010	63	57	60.5	b
ZKW0011	63	64	63.5	d
ZKW0012	56	60.3333	58.6667	c
ZKW0013	58	59	58	a
ZKW0014	54	67	60	a
ZKW0015	63	55	58.5	a
ZKW0016	57	69	62.5	a
ZKW0017	63	57	59.5	a
ZKW0018	57	55	55.5	a
ZKW0019	56	64	60	d
ZKW0020	58.25	55.5	56.375	a
ZKW0021	63.5	56	59.25	a
ZKW0022	70	67	68	a
ZKW0023	62	78.6667	69.8333	a
ZKW0024	62	74.3333	68.6667	b
ZKW0025	61	57	58.5	a
ZKW0026	59.5	58.75	58.625	a
ZKW0027	66	58	62.5	b
ZKW0028	62	57	60	b
ZKW0029	67.75	69.3333	69.0417	c
ZKW0030	66.5	76	71.75	c
ZKW0031	64	57	61	b
ZKW0032	73.25	63	68.625	c
ZKW0033	71.75	77	74.875	c
ZKW0034	65	69.3333	67.6667	c
ZKW0035	72.75	70	71.375	d
ZKW0036	68	64	66.5	c
ZKW0037	70	60.3333	65.6667	c
ZKW0038	68	63	65.5	d
ZKW0039	72	68	70	d
ZKW0040	63.5	65.25	64.875	c
ZKW0041	67.5	44	56.25	c
ZKW0042	67.5	59	63.75	c
ZKW0043	63.25	61	62.625	c
ZKW0044	70.25	74.3333	72.7917	c
ZKW0045	64	63	64	c
ZKW0046	67.75	60.6667	63.7083	e
ZKW0047	68.5	64.6667	66.5833	d
ZKW0048	65.5	60	62.25	e
ZKW0049	60	55	58	b
ZKW0050	62.25	55.75	59.5	b
ZKW0051	65.5	70	68.25	b
ZKW0052	60	59	59	a
ZKW0053	66.75	72	68.875	a
ZKW0054	60.25	55.5	57.375	a
ZKW0055	69.25	55	61.625	a
ZKW0056	52	45	48	a
ZKW0057	58.75	58.6667	58.2083	a
ZKW0058	50	70	59.5	a
ZKW0059	66.3333	61.3333	64.3333	b
ZKW0060	66	59	63	b
ZKW0061	63	57	60.5	b
ZKW0062	64	56.5	59.75	a
ZKW0063	69	63.75	66.875	c
ZKW0064	67	66.25	67.125	c
ZKW0065	64	74.25	69.625	c
ZKW0066	69.75	62	66.375	c
ZKW0067	68.5	62	65.75	c
ZKW0068	69	70	70	c
ZKW0069	66.75	67.6667	67.7083	c
ZKW0070	62.75	61.5	62.625	b
ZKW0071	66.75	77	72.375	b
ZKW0073	69	67.6667	68.8333	c
ZKW0074	71	63	67	d
ZKW0075	67	68	68	b
ZKW0076	62	58.5	60.75	b
ZKW0077	62.5	57	59.25	a
ZKW0078	65.75	58.3333	62.5417	b
ZKW0079	61	59	59.5	a
ZKW0080	62	72	66.5	a
ZKW0081	62.5	59	61.25	b
ZKW0082	63.5	64.5	64.5	b
ZKW0083	65.75	75.75	71.25	b
ZKW0084	61.25	59	60.625	b
ZKW0085	63.25	77.25	70.25	d
ZKW0086	67.6667	79.3333	74	c
ZKW0087	64.5	59.25	61.375	e
ZKW0088	58.3333	57	58.1667	b
ZKW0089	63	57	60.5	b
ZKW0090	53.75	55	54.875	b
ZKW0091	62	69.25	66.125	b
ZKW0092	58	55	57	b
ZKW0093	57	53	54.5	a
ZKW0094	54.5	42	47.75	a
ZKW0095	63	55	58.5	a
ZKW0096	60.75	55	58.375	b
ZKW0097	63.6667	73	68.8333	c
ZKW0098	66	61	64	c
ZKW0099	65	78	72	c
ZKW0100	67	66	67	c
ZKW0101	64.75	53	59.375	c
ZKW0102	65	78.3333	72.1667	c
ZKW0103	61.25	71	66.625	c
ZKW0104	63.75	69	66.875	c
ZKW0105	63	72	68	c
ZKW0106	63	76.5	70.25	c
ZKW0107	67	61	64.5	c
ZKW0108	67.25	71	69.625	c
ZKW0109	62.25	68	65.625	c
ZKW0110	62.5	59	61.25	c
ZKW0111	67	53	60.5	c
ZKW0112	59.5	78	69.25	c
ZKW0113	74.5	74	74.75	c
ZKW0114	65.5	67	66.75	c
ZKW0115	67	69.5	68.75	c
ZKW0116	70	71	70.5	d
ZKW0117	72	59.3333	66.1667	b
ZKW0118	64.5	68.3333	66.9167	b
ZKW0119	63	70.6667	67.3333	b
ZKW0120	64.5	64	64.75	b
ZKW0121	66	66	66.5	b
ZKW0122	63	58	61	b
ZKW0123	65	69	67.5	b
ZKW0124	64.25	57.6667	61.4583	b
ZKW0125	59.75	67.75	64.25	b
ZKW0126	55.75	64	60.375	b
ZKW0127	54	64.6667	59.8333	b
ZKW0128	53	73.25	63.625	b
ZKW0129	76.25	70.6667	73.9583	b
ZKW0130	60	68	64.5	c
ZKW0131	61.5	74	68.25	c
ZKW0132	59	57	58.5	c
ZKW0133	65.5	82	74.25	c
ZKW0134	65	77.5	71.75	c
ZKW0135	65.5	63	64.75	c
ZKW0136	66.25	83	74.625	d
ZKW0137	64	72	68	d
ZKW0138	67.25	80	73.625	d
ZKW0139	66	76.5	71.25	d
ZKW0140	69	77.5	73.25	d
ZKW0141	56	65.6667	60.8333	d
ZKW0142	68	69	68.5	d
ZKW0143	60.25	84	72.625	b
ZKW0144	63	68.5	66.25	b
ZKW0145	62.25	55	59.125	b
ZKW0146	62.5	74	68.75	b
ZKW0147	65	73.5	69.75	c
ZKW0148	65	67.5	66.75	c
ZKW0149	68.5	74.25	71.375	d
ZKW0150	58	78.6667	68.3333	d
ZKW0151	63	53	58.5	c
ZKW0152	63.5	68	66.25	c
ZKW0153	65	54.6667	59.8333	d
ZKW0154	65.75	58.5	62.125	d
ZKW0155	62.75	68	65.875	c
ZKW0156	65	59	62.5	c
ZKW0157	64	61	63	c
ZKW0158	65.25	59	62.625	c
ZKW0159	62.75	49	56.375	c
ZKW0160	65	66.5	66.25	c
ZKW0161	66.5	60	63.75	c
ZKW0162	72.5	65.5	69.5	c
ZKW0163	72.5	63	68.25	c
ZKW0164	67	66	67	c
ZKW0165	67.75	62	64.875	d
ZKW0166	66	68.6667	67.3333	d
ZKW0167	67.25	68.75	68	d
ZKW0168	60.25	57	58.125	a
ZKW0169	59.25	58.5	58.375	a
ZKW0170	60.5	61.3333	60.4167	a
ZKW0171	61.5	58.6667	59.5833	a
ZKW0172	61	57	58.5	a
ZKW0173	61.25	57	58.625	a
ZKW0174	55.5	63	58.75	a
ZKW0175	60	56	57.5	a
ZKW0176	63.5	73.3333	67.9167	a
ZKW0177	65	61	63.5	c
ZKW0178	66.5	74.3333	70.9167	c
ZKW0179	65.5	65.25	65.875	c
ZKW0180	57.75	65	60.875	a
ZKW0181	63.75	63	62.875	a
ZKW0182	62.25	73.6667	67.4583	a
ZKW0183	67	62	65	c
ZKW0184	61.75	64.5	62.625	a
ZKW0185	65.25	68.3333	66.2917	a
ZKW0186	59.5	73.3333	65.9167	a
ZKW0187	61.75	67.75	64.25	a
ZKW0188	64.25	63.75	63.5	a
ZKW0189	63.25	65	64.625	b
ZKW0190	66	67.6667	67.3333	b
ZKW0191	59.25	63	61.625	b
ZKW0192	53	67	60.5	b
ZKW0193	68.5	62.3333	65.9167	c
ZKW0194	62.75	68.25	66	b
ZKW0195	62.5	61	62.25	b
ZKW0196	61.25	63	62.625	b
ZKW0197	64.75	65.6667	65.7083	b
ZKW0198	63.25	74.3333	69.2917	c
ZKW0199	61.6667	55	58.8333	c
ZKW0200	65	59.6667	62.8333	c
ZKW0201	54	49	52	c
ZKW0202	64.25	51	58.125	c
ZKW0203	68	78.6667	73.8333	b
ZKW0204	69.5	78	74.25	c
ZKW0205	61	63	62.5	b
ZKW0206	66	60	63	d
ZKW0207	60	48	54	d
ZKW0208	64.75	61.6667	63.2083	d
ZKW0209	61.25	82	72.125	c
ZKW0210	60.3333	59	60.1667	c
ZKW0211	65.75	76	70.375	e
ZKW0212	68.5	62	64.75	e
ZKW0213	67.25	79	72.625	e
ZKW0214	63.25	64	64.125	b
ZKW0215	65.5	59	62.75	c
ZKW0216	65	66.5	66.25	c
ZKW0217	69	71	70	d
ZKW0218	63.75	70.3333	67.5417	c
ZKW0219	73	71.75	72.375	d
ZKW0220	65.5	68	67.25	c
ZKW0221	63.5	56	60.25	b
ZKW0222	72	75.5	74.25	c
ZKW0223	62.25	55	59.125	b
ZKW0224	68	71.6667	70.3333	b
ZKW0225	71	45	58.5	b
ZKW0226	64.3333	75	70.1667	c
ZKW0227	61.75	53	57.875	c
ZKW0228	63.75	84	74.375	c
ZKW0229	64.5	73	68.75	d
ZKW0230	69	60	64.5	d
ZKW0231	60	62	61	d
ZKW0232	68	62	65	d
ZKW0233	65	50	57.5	d
ZKW0234	68	60	64	d
ZKW0235	64	62	63	d
ZKW0236	67	62	64.5	d
ZKW0237	67	80.3333	73.6667	d
ZKW0238	68	75	71.5	d
ZKW0239	66.75	64.5	65.625	d
ZKW0240	63	58	60.5	d
ZKW0241	68.6667	68	67.8333	e
ZKW0242	55.5	47	50.75	a
ZKW0243	60	54	57	d
ZKW0244	56	48	52	d
ZKW0245	58.3333	71.5	64.4167	a
ZKW0246	73.75	76	74.375	a
ZKW0247	60	63.5	61.25	a
ZKW0248	67.75	63	65.875	c
ZKW0249	68.75	64	66.375	d
ZKW0250	65.75	73	69.875	c
ZKW0251	62.75	67.3333	65.5417	b
ZKW0252	60.25	64.5	61.875	a
ZKW0253	66.75	65	65.375	a
ZKW0254	62.25	61	61.125	a
ZKW0255	66	59	63	b
ZKW0256	60.25	62	61.625	b
ZKW0257	76.5	88.3333	82.9167	c
ZKW0258	60.75	63	61.375	a
ZKW0259	68	68	67.5	a
ZKW0260	67.3333	73.6667	71	b
ZKW0261	65	68	67	c
ZKW0262	65.5	66.5	66.5	b
ZKW0263	64	61	63	c
ZKW0264	68.75	82.3333	76.0417	c
ZKW0265	65	76.25	71.125	c
ZKW0266	68	67	68	c
ZKW0267	62.3333	55	59.1667	b
ZKW0268	60	57	59	b
ZKW0269	63	61	62.5	c
ZKW0270	66.25	59	63.125	c
ZKW0271	64.5	59	62.25	c
ZKW0272	66	78	72.5	b
ZKW0273	66	78	72.5	b
ZKW0274	68.25	66	67.625	c
ZKW0275	75	71.75	73.875	c
ZKW0276	66	57	62	b
ZKW0277	65.75	66.3333	66.5417	b
ZKW0278	69.6667	75.3333	72	a
ZKW0279	52	82	66.5	a
ZKW0280	73.25	73	72.625	a
ZKW0281	65.75	59	61.875	a
ZKW0282	62.5	71.3333	67.4167	b
ZKW0283	64.5	63.25	64.375	b
ZKW0284	62.25	49.5	56.375	b
ZKW0285	61.25	57	59.625	b
ZKW0286	66	57	62	b
ZKW0287	62	57	60	b
ZKW0288	63	58	60	a
ZKW0289	71.5	78	75.25	c
ZKW0290	64.25	61	63.125	c
ZKW0291	62.5	50	56.25	d
ZKW0292	58	54	56	d
ZKW0293	64.3333	64	64.6667	b
ZKW0294	63.25	65.5	64.875	b
ZKW0295	63.25	70	66.125	a

## Sheet: Tabel S3
Talbe S3. 92 SNPs that significantly associated with flowering time in average across the two-year experiment (2020 and 2021).
SNP	CHR	BP	P	MAF
S01_11185237	1	11185237	4.10885e-13	0.08
S01_17617292	1	17617292	7.05033e-14	0.15
S01_21239894	1	21239894	2.69986e-11	0.12
S01_21564253	1	21564253	2.14255e-13	0.18
S01_33498772	1	33498772	2.74187e-09	0.09
S01_33498807	1	33498807	2.74187e-09	0.21
S01_37238546	1	37238546	6.26887e-11	0.32
S02_7083283	2	7083283	9.1643e-14	0.15
S02_9494486	2	9494486	2.44194e-33	0.22
S02_9494492	2	9494492	2.44194e-33	0.21
S02_20225054	2	20225054	3.30049e-10	0.21
S02_40647675	2	40647675	2.74671e-11	0.14
S02_40647679	2	40647679	2.74671e-11	0.17
S03_9822453	3	9822453	2.01684e-11	0.15
S03_9822896	3	9822896	2.01684e-11	0.12
S03_10916061	3	10916061	6.96228e-09	0.38
S03_29460973	3	29460973	4.54148e-09	0.18
S03_32373653	3	32373653	1.48578e-09	0.18
S03_34506329	3	34506329	2.01684e-11	0.11
S03_34506349	3	34506349	2.01684e-11	0.09
S03_37664513	3	37664513	8.98786e-10	0.11
S03_40627316	3	40627316	1.51069e-17	0.17
S03_40628340	3	40628340	5.85375e-11	0.15
S03_40628348	3	40628348	1.33997e-11	0.22
S03_40628360	3	40628360	1.40274e-09	0.31
S03_40628371	3	40628371	4.51415e-11	0.21
S04_8547037	4	8547037	2.44194e-33	0.15
S04_8547045	4	8547045	2.44194e-33	0.18
S04_8547057	4	8547057	2.44194e-33	0.31
S04_8547064	4	8547064	2.44194e-33	0.22
S04_8547088	4	8547088	2.44194e-33	0.08
S04_8547091	4	8547091	2.44194e-33	0.09
S04_22581519	4	22581519	3.30064e-10	0.15
S04_45686089	4	45686089	4.41761e-09	0.16
S05_6578177	5	6578177	4.20586e-09	0.16
S05_17512295	5	17512295	1.42762e-09	0.28
S05_30587357	5	30587357	2.99848e-09	0.21
S05_30587369	5	30587369	3.74889e-15	0.16
S05_30587376	5	30587376	3.74889e-15	0.17
S05_32477617	5	32477617	4.22648e-12	0.13
S05_36233974	5	36233974	9.72904e-13	0.17
S05_36233984	5	36233984	1.16761e-16	0.19
S06_364510	6	364510	5.84522e-12	0.14
S06_21676132	6	21676132	3.79457e-10	0.18
S06_21676140	6	21676140	3.79457e-10	0.22
S06_21676172	6	21676172	3.79457e-10	0.16
S06_21676176	6	21676176	3.79457e-10	0.15
S06_34194893	6	34194893	6.98139e-12	0.18
S06_36938784	6	36938784	6.179e-11	0.18
S06_36938785	6	36938785	3.04182e-16	0.17
S06_44789389	6	44789389	9.2769e-10	0.13
S06_50489607	6	50489607	2.01684e-11	0.12
S07_5229836	7	5229836	6.59947e-09	0.12
S07_11800356	7	11800356	1.08574e-12	0.13
S07_16798058	7	16798058	3.22273e-09	0.19
S08_15405413	8	15405413	1.33473e-09	0.31
S08_42301912	8	42301912	1.91603e-09	0.06
S08_42301914	8	42301914	1.91603e-09	0.06
S08_47808817	8	47808817	1.17423e-09	0.15
S09_33896520	9	33896520	4.83945e-15	0.15
S09_33896529	9	33896529	4.83945e-15	0.09
S09_33896558	9	33896558	4.83945e-15	0.09
S09_49559339	9	49559339	4.49809e-14	0.15
S09_49559370	9	49559370	2.45363e-13	0.23
S09_49559387	9	49559387	2.44194e-33	0.41
S10_2444288	10	2444288	1.47505e-16	0.16
S10_15269910	10	15269910	3.56605e-15	0.09
S10_37034088	10	37034088	6.18359e-10	0.13
S10_44761492	10	44761492	2.01684e-11	0.12
S10_44761504	10	44761504	2.01684e-11	0.24
S10_46719213	10	46719213	3.5016e-11	0.16
S10_46719215	10	46719215	3.5016e-11	0.13
S11_17263158	11	17263158	2.01684e-11	0.17
S12_7313378	12	7313378	2.59301e-13	0.07
S12_17652876	12	17652876	4.18148e-09	0.18
S12_27564301	12	27564301	5.49156e-09	0.23
S12_32416761	12	32416761	9.88928e-10	0.09
S13_28976952	13	28976952	5.61324e-13	0.13
S13_28976960	13	28976960	5.61324e-13	0.26
S13_29572448	13	29572448	3.87406e-10	0.14
S14_10117172	14	10117172	3.56577e-13	0.11
S14_10117296	14	10117296	5.89734e-11	0.12
S16_29124997	16	29124997	9.15544e-10	0.15
S17_9631152	17	9631152	2.01684e-11	0.07
S17_35736464	17	35736464	3.67082e-11	0.26
S17_35736476	17	35736476	3.67082e-11	0.48
S18_5245285	18	5245285	3.99641e-09	0.23
S18_45431088	18	45431088	2.08978e-09	0.13
S19_2191475	19	2191475	3.80233e-10	0.12
S19_32848415	19	32848415	5.11168e-09	0.14
Note: green fonts represent the overlap SNPs co-identified in flowering time in 2020 and 2021.

## Sheet: Table S4
Table S4. The genes conresponding to the genomic regions surrounding ~50Kb of 92 SNPs that signficantly associated with flowering time in average in 2020 and 2021.
Gmax_508_Wm82.a4.v1 Locus (1)	Length of Primary Predicted Protein (AA)	Top Uniref100 Viridaeplantae Hit (2)	Best HSP Evalue (E<10-6)	Best HSP Percent Coverage	Top Most Descriptive Uniref100 Viridaeplantae Hit (3)	Best HSP Evalue (E<10-6)	Best HSP Percent Coverage	Top Arabidopsis (TAIR10) BLASTP Hit (4)	Best HSP Evalue (E<10-10)	Best HSP Percent Coverage	GO Biological Process IDs (5)	GO Biological Process Descriptions	GO Molecular Function IDs (6)	GO Molecular Function Descriptions	GO Cellular Component IDs (7)	GO Cellular Component Descriptions	PFAM IDs (8)	PFAM Names	Alternative TAIR10 IDs (9)
Glyma.01g067800	314	UniRef100_A0A0B2Q6G7 Transcription factor MYB39 n=2 Tax=Soja TaxID=1462606 RepID=A0A0B2Q6G7_GLYSO	0	99.68	UniRef100_A0A0B2Q6G7 Transcription factor MYB39 n=2 Tax=Soja TaxID=1462606 RepID=A0A0B2Q6G7_GLYSO	0	99.68	AT5G10280.1 | Symbols: MYB92, ATMYB92, ATMYB64 | myb domain protein 92 | chr5:3232776-3233956 FORWARD LENGTH=334	1e-97	99.36	GO:0030154	cell differentiation;	GO:0003700 GO:0005515 GO:0043565 GO:0044212	DNA-binding transcription factor activity; protein binding; sequence-specific DNA binding; transcription regulatory region DNA binding;	GO:0005634	nucleus	PF00249	Myb_DNA-binding;	AT5G10280|MYB92|ATMYB92|ATMYB64|myb domain protein 92|F18D22.50|F18D22_50
Glyma.01g079600	84	UniRef100_K7K2L1 Uncharacterized protein n=2 Tax=Soja TaxID=1462606 RepID=K7K2L1_SOYBN	8e-52	98.81	UniRef100_UPI0003DE96AC probable glucose-1-phosphate adenylyltransferase large subunit, chloroplastic isoform X2 n=1 Tax=Glycine soja TaxID=3848 RepID=UPI0003DE96AC	1e-24	54.76	NA	NA	NA	NA	NA	NA	NA	NA	NA	NA	NA	NA
Glyma.01g079700	81	UniRef100_K7K2L2 TPR_REGION domain-containing protein n=1 Tax=Glycine max TaxID=3847 RepID=K7K2L2_SOYBN	4e-52	98.77	UniRef100_K7K2L2 TPR_REGION domain-containing protein n=1 Tax=Glycine max TaxID=3847 RepID=K7K2L2_SOYBN	4e-52	98.77	AT1G12270.1 | Symbols: Hop1 | stress-inducible protein, putative | chr1:4172105-4174575 FORWARD LENGTH=572	7e-15	46.91	NA	NA	GO:0051879	Hsp90 protein binding;	GO:0005576 GO:0005634 GO:0005737 GO:0005829	extracellular region; nucleus; cytoplasm; cytosol	PF13414	TPR_11;	AT1G12270
Glyma.01g100900	370	UniRef100_A0A0B2PDD7 UPF0160 protein MYG1, mitochondrial n=2 Tax=Soja TaxID=1462606 RepID=A0A0B2PDD7_GLYSO	0	99.73	UniRef100_A0A0B2PDD7 UPF0160 protein MYG1, mitochondrial n=2 Tax=Soja TaxID=1462606 RepID=A0A0B2PDD7_GLYSO	0	99.73	AT5G41970.1 | Symbols: | Metal-dependent protein hydrolase | chr5:16791198-16792961 FORWARD LENGTH=373	0	90.81	GO:0008150	biological process;	NA	NA	GO:0005634 GO:0005737 GO:0005739 GO:0005829 GO:0009536	nucleus; cytoplasm; mitochondrion; cytosol; plastid	PF03690	UPF0160;	AT5G41970|MJC20.7|MJC20_7
Glyma.01g101000	688	UniRef100_I1J6Y3 Protein kinase domain-containing protein n=3 Tax=Soja TaxID=1462606 RepID=I1J6Y3_SOYBN	0	99.85	UniRef100_I1J6Y3 Protein kinase domain-containing protein n=3 Tax=Soja TaxID=1462606 RepID=I1J6Y3_SOYBN	0	99.85	AT3G55550.1 | Symbols: | Concanavalin A-like lectin protein kinase family protein | chr3:20600019-20602073 REVERSE LENGTH=684	0	96.66	GO:0002229 GO:0006468 GO:0042742	defense response to oomycetes; protein phosphorylation; defense response to bacterium;	GO:0004674 GO:0005524 GO:0016301 GO:0030246	protein serine/threonine kinase activity; ATP binding; kinase activity; carbohydrate binding;	GO:0005576 GO:0005886 GO:0016021	extracellular region; plasma membrane; integral component of membrane	PF00069 PF00139	Pkinase; Lectin_legB;	AT3G55550|LecRK-S.4|L-type lectin receptor kinase S.4|T22E16.210
Glyma.01g109100	345	UniRef100_I1J750 Uncharacterized protein n=1 Tax=Glycine max TaxID=3847 RepID=I1J750_SOYBN	0	99.71	UniRef100_A0A371GAF2 NGN domain-containing protein (Fragment) n=1 Tax=Mucuna pruriens TaxID=157652 RepID=A0A371GAF2_MUCPR	0	99.71	AT3G09210.1 | Symbols: PTAC13 | plastid transcriptionally active 13 | chr3:2825422-2826850 REVERSE LENGTH=333	3e-118	92.75	GO:0006355	regulation of transcription, DNA-templated;	NA	NA	GO:0009295 GO:0009507 GO:0009508	nucleoid; chloroplast; plastid chromosome	PF00467 PF02357	KOW; NusG;	AT3G09210|PTAC13|plastid transcriptionally active 13|F3L24.8
Glyma.01g109200	349	UniRef100_I1J751 Lectin_legB domain-containing protein n=1 Tax=Glycine max TaxID=3847 RepID=I1J751_SOYBN	0	99.71	UniRef100_I1J751 Lectin_legB domain-containing protein n=1 Tax=Glycine max TaxID=3847 RepID=I1J751_SOYBN	0	99.71	AT5G01090.1 | Symbols: | Concanavalin A-like lectin family protein | chr5:33055-34116 FORWARD LENGTH=353	4e-61	98.57	GO:0008150	biological process;	GO:0030246	carbohydrate binding;	GO:0005576 GO:0016021	extracellular region; integral component of membrane	PF00139	Lectin_legB;	AT5G01090|F7J8.70|F7J8_70
Glyma.01g109300	450	UniRef100_I1J752 Tubulin beta chain n=2 Tax=Soja TaxID=1462606 RepID=I1J752_SOYBN	0	99.78	UniRef100_I1J752 Tubulin beta chain n=2 Tax=Soja TaxID=1462606 RepID=I1J752_SOYBN	0	99.78	AT5G23860.1 | Symbols: TUB8 | tubulin beta 8 | chr5:8042962-8044528 FORWARD LENGTH=449	0	98.44	GO:0000226 GO:0000278 GO:0007017 GO:0009409 GO:0010583	microtubule cytoskeleton organization; mitotic cell cycle; microtubule-based process; response to cold; response to cyclopentenone;	GO:0003924 GO:0005200 GO:0005515 GO:0005525	GTPase activity; structural constituent of cytoskeleton; protein binding; GTP binding;	GO:0005737 GO:0005794 GO:0005829 GO:0005874 GO:0045298	cytoplasm; Golgi apparatus; cytosol; microtubule; tubulin complex	PF03953 PF00091	Tubulin_C; Tubulin;	AT5G23860|TUB8|tubulin beta 8
Glyma.02g081400	379	UniRef100_A0A0R0L0P8 Uncharacterized protein n=1 Tax=Glycine max TaxID=3847 RepID=A0A0R0L0P8_SOYBN	0	99.74	UniRef100_UPI001016EB61 UPF0496 protein 4-like n=1 Tax=Vigna unguiculata TaxID=3917 RepID=UPI001016EB61	0	99.74	AT1G18740.1 | Symbols: | Protein of unknown function (DUF793) | chr1:6464125-6465273 FORWARD LENGTH=382	5e-173	92.88	GO:0009631	cold acclimation;	GO:0005515	protein binding;	GO:0005634 GO:0005737 GO:0016021	nucleus; cytoplasm; integral component of membrane	PF05633	BPS1;	AT1G18740|B1L|BYPASS1-LIKE|F6A14.15|F6A14_15
Glyma.02g081500	356	UniRef100_I1JDE4 Uncharacterized protein n=4 Tax=Soja TaxID=1462606 RepID=I1JDE4_SOYBN	0	99.72	UniRef100_UPI000233C036 uncharacterized protein LOC100803195 n=1 Tax=Glycine max TaxID=3847 RepID=UPI000233C036	0	99.44	NA	NA	NA	NA	NA	NA	NA	NA	NA	NA	NA	NA
Glyma.02g081600	66	UniRef100_K7K724 Uncharacterized protein n=1 Tax=Glycine max TaxID=3847 RepID=K7K724_SOYBN	3e-41	98.48	NA	NA	NA	NA	NA	NA	NA	NA	NA	NA	NA	NA	NA	NA	NA
Glyma.02g081700	78	UniRef100_A0A445LL51 Uncharacterized protein n=2 Tax=Soja TaxID=1462606 RepID=A0A445LL51_GLYSO	4e-49	98.72	NA	NA	NA	NA	NA	NA	NA	NA	NA	NA	NA	NA	NA	NA	NA
Glyma.02g081800	427	UniRef100_A0A445LL17 Tubby-like F-box protein n=2 Tax=Soja TaxID=1462606 RepID=A0A445LL17_GLYSO	0	99.3	UniRef100_A0A445LL17 Tubby-like F-box protein n=2 Tax=Soja TaxID=1462606 RepID=A0A445LL17_GLYSO	0	99.3	AT1G43640.1 | Symbols: AtTLP5, TLP5 | tubby like protein 5 | chr1:16439619-16441253 REVERSE LENGTH=429	0	99.3	GO:0006355 GO:0009620	regulation of transcription, DNA-templated; response to fungus;	NA	NA	GO:0005634	nucleus	PF00646 PF01167	F-box; Tub;	AT1G43640|AtTLP5|TLP5|tubby like protein 5|T10P12.9|T10P12_9
Glyma.02g081900	362	UniRef100_I1JDE8 WAT1-related protein n=2 Tax=Glycine max TaxID=3847 RepID=I1JDE8_SOYBN	0	99.72	UniRef100_A0A061FI53 Nodulin MtN21 /EamA-like transporter family protein isoform 2 n=1 Tax=Theobroma cacao TaxID=3641 RepID=A0A061FI53_THECC	1e-102	99.72	AT1G43650.1 | Symbols: | nodulin MtN21 /EamA-like transporter family protein | chr1:16443861-16446814 REVERSE LENGTH=343	2e-117	93.37	NA	NA	GO:0022857	transmembrane transporter activity;	GO:0005886 GO:0009507 GO:0016021	plasma membrane; chloroplast; integral component of membrane	PF00892	EamA;	AT1G43650
Glyma.02g082000	600	UniRef100_I1JDE9 Uncharacterized protein n=1 Tax=Glycine max TaxID=3847 RepID=I1JDE9_SOYBN	0	99.83	UniRef100_A0A445LLD7 Trihelix transcription factor GT-2 n=1 Tax=Glycine soja TaxID=3848 RepID=A0A445LLD7_GLYSO	0	99.83	AT1G76880.1 | Symbols: | Duplicated homeodomain-like superfamily protein | chr1:28865594-28867931 FORWARD LENGTH=603	1e-136	79.17	GO:0006355 GO:0010192 GO:0019760	regulation of transcription, DNA-templated; mucilage biosynthetic process; glucosinolate metabolic process;	GO:0003700 GO:0005515 GO:0043565 GO:0044212	DNA-binding transcription factor activity; protein binding; sequence-specific DNA binding; transcription regulatory region DNA binding;	GO:0005634	nucleus	PF13837	Myb_DNA-bind_4;	AT1G76880|DF1|F7O12.5|F7O12_5
Glyma.02g082100	632	UniRef100_A0A445LL61 Trihelix transcription factor GT-2 isoform A n=4 Tax=Soja TaxID=1462606 RepID=A0A445LL61_GLYSO	0	99.84	UniRef100_A0A445LL61 Trihelix transcription factor GT-2 isoform A n=4 Tax=Soja TaxID=1462606 RepID=A0A445LL61_GLYSO	0	99.84	AT1G76880.1 | Symbols: | Duplicated homeodomain-like superfamily protein | chr1:28865594-28867931 FORWARD LENGTH=603	2e-169	81.49	GO:0006355 GO:0010192 GO:0019760	regulation of transcription, DNA-templated; mucilage biosynthetic process; glucosinolate metabolic process;	GO:0003700 GO:0005515 GO:0043565 GO:0044212	DNA-binding transcription factor activity; protein binding; sequence-specific DNA binding; transcription regulatory region DNA binding;	GO:0005634	nucleus	PF13837	Myb_DNA-bind_4;	AT1G76880|DF1|F7O12.5|F7O12_5
Glyma.02g100200	437	UniRef100_I1JDX2 NAC domain-containing protein n=1 Tax=Glycine max TaxID=3847 RepID=I1JDX2_SOYBN	0	99.77	UniRef100_I1JDX2 NAC domain-containing protein n=1 Tax=Glycine max TaxID=3847 RepID=I1JDX2_SOYBN	0	99.77	AT1G25580.1 | Symbols: SOG1, ANAC008 | NAC (No Apical Meristem) domain transcriptional regulator superfamily protein | chr1:8997064-8999600 REVERSE LENGTH=449	1e-172	99.31	GO:0000077 GO:0006355 GO:0010332 GO:0040020	DNA damage checkpoint; regulation of transcription, DNA-templated; response to gamma radiation; regulation of meiotic nuclear division;	GO:0003700 GO:0005515 GO:0043565 GO:0044212	DNA-binding transcription factor activity; protein binding; sequence-specific DNA binding; transcription regulatory region DNA binding;	GO:0005634	nucleus	PF02365	NAM;	AT1G25580|SOG1|ANAC008|SUPPRESSOR OF GAMMA RADIATION 1|Arabidopsis NAC domain containing protein 8|F2J7.1
Glyma.02g100300	715	UniRef100_B2ZHZ5 Stress-induced receptor-like kinase n=1 Tax=Glycine max TaxID=3847 RepID=B2ZHZ5_SOYBN	0	99.86	UniRef100_B2ZHZ5 Stress-induced receptor-like kinase n=1 Tax=Glycine max TaxID=3847 RepID=B2ZHZ5_SOYBN	0	99.86	AT5G38280.1 | Symbols: PR5K | PR5-like receptor kinase | chr5:15293325-15295838 REVERSE LENGTH=665	6e-100	44.06	GO:0006468 GO:0009620	protein phosphorylation; response to fungus;	GO:0004672 GO:0004675 GO:0005524 GO:0016301	protein kinase activity; transmembrane receptor protein serine/threonine kinase activity; ATP binding; kinase activity;	GO:0005576 GO:0009506 GO:0016021	extracellular region; plasmodesma; integral component of membrane	PF07714	Pkinase_Tyr;	AT5G38280|PR5K|PR5-like receptor kinase|MXA21.170|MXA21_170
Glyma.02g100400	604	UniRef100_K7K7G4 Protein kinase domain-containing protein n=1 Tax=Glycine max TaxID=3847 RepID=K7K7G4_SOYBN	0	99.83	UniRef100_K7K7G4 Protein kinase domain-containing protein n=1 Tax=Glycine max TaxID=3847 RepID=K7K7G4_SOYBN	0	99.83	AT1G66920.2 | Symbols: | Protein kinase superfamily protein | chr1:24965410-24967432 REVERSE LENGTH=617	1e-108	89.9	GO:0016310	phosphorylation;	NA	NA	GO:0005576	extracellular region	PF13947 PF00069	GUB_WAK_bind; Pkinase;	AT1G66920|T4O24.7|T4O24_7
Glyma.02g100500	528	UniRef100_A0A0R0L0N5 Protein kinase domain-containing protein n=1 Tax=Glycine max TaxID=3847 RepID=A0A0R0L0N5_SOYBN	0	99.81	UniRef100_A0A0R0L0N5 Protein kinase domain-containing protein n=1 Tax=Glycine max TaxID=3847 RepID=A0A0R0L0N5_SOYBN	0	99.81	AT3G47090.1 | Symbols: | Leucine-rich repeat protein kinase family protein | chr3:17341512-17344645 REVERSE LENGTH=1009	2e-72	87.69	GO:0006468	protein phosphorylation;	GO:0004674 GO:0005524 GO:0016301	protein serine/threonine kinase activity; ATP binding; kinase activity;	GO:0005886 GO:0009507 GO:0016021	plasma membrane; chloroplast; integral component of membrane	PF00560 PF00069 PF13855	LRR_1; Pkinase; LRR_8;	AT3G47090|F13I12.140
Glyma.02g100600	486	UniRef100_I1JDX6 Uncharacterized protein n=1 Tax=Glycine max TaxID=3847 RepID=I1JDX6_SOYBN	0	99.79	UniRef100_A0A0B2PEE4 Lipid-A-disaccharide synthase n=1 Tax=Glycine soja TaxID=3848 RepID=A0A0B2PEE4_GLYSO	0	99.79	AT2G04560.1 | Symbols: | transferases, transferring glycosyl groups | chr2:1590341-1592667 REVERSE LENGTH=460	0	90.33	GO:0009245 GO:2001289	lipid A biosynthetic process; lipid X metabolic process;	GO:0005543 GO:0016757	phospholipid binding; transferase activity, transferring glycosyl groups;	GO:0005739 GO:0009507	mitochondrion; chloroplast	PF02684	LpxB;	AT2G04560|LpxB|AtLpxB|lipid X B|T1O3.3|T1O3_3
Glyma.02g100700	373	UniRef100_K7K7G7 BHLH domain-containing protein n=1 Tax=Glycine max TaxID=3847 RepID=K7K7G7_SOYBN	0	99.73	UniRef100_K7K7G7 BHLH domain-containing protein n=1 Tax=Glycine max TaxID=3847 RepID=K7K7G7_SOYBN	0	99.73	AT1G68810.1 | Symbols: | basic helix-loop-helix (bHLH) DNA-binding superfamily protein | chr1:25861289-25862882 FORWARD LENGTH=368	2e-112	94.1	GO:0006355	regulation of transcription, DNA-templated;	GO:0003677 GO:0003700 GO:0046983	DNA binding; DNA-binding transcription factor activity; protein dimerization activity;	GO:0005634	nucleus	PF00010	HLH;	AT1G68810|ABS5|T5L1|ABNORMAL SHOOT 5|TMO5-LIKE1|T6L1.1|T6L1_1
Glyma.02g100800	234	UniRef100_K7K7G8 Peptidase A1 domain-containing protein n=1 Tax=Glycine max TaxID=3847 RepID=K7K7G8_SOYBN	3e-164	99.57	UniRef100_K7K7G8 Peptidase A1 domain-containing protein n=1 Tax=Glycine max TaxID=3847 RepID=K7K7G8_SOYBN	3e-164	99.57	AT3G25700.1 | Symbols: | Eukaryotic aspartyl protease family protein | chr3:9358937-9360295 FORWARD LENGTH=452	3e-95	99.15	GO:0006508	proteolysis;	GO:0004190	aspartic-type endopeptidase activity;	GO:0005576	extracellular region	PF14543	TAXi_N;	AT3G25700|T5M7.5
Glyma.02g100900	307	UniRef100_I1JDX9 Uncharacterized protein n=2 Tax=Soja TaxID=1462606 RepID=I1JDX9_SOYBN	0	99.67	UniRef100_A0A445LLX4 Coiled-coil domain-containing protein 130 n=1 Tax=Glycine soja TaxID=3848 RepID=A0A445LLX4_GLYSO	0	99.67	AT1G25682.1 | Symbols: | Family of unknown function (DUF572) _x0001_| chr1:9002532-9004550 REVERSE LENGTH=310	7e-165	98.05	GO:0008150	biological process;	GO:0003674	molecular function;	GO:0005634	nucleus	PF04502	DUF572;	AT1G25682|CWC16a|F14G11.11|F14G11_11
Glyma.02g101000	443	UniRef100_K7K7G9 Uncharacterized protein n=1 Tax=Glycine max TaxID=3847 RepID=K7K7G9_SOYBN	0	99.77	UniRef100_A0A4D6LMK7 Arsenite-transporting ATPase n=1 Tax=Vigna unguiculata TaxID=3917 RepID=A0A4D6LMK7_VIGUN	0	99.77	AT1G26090.1 | Symbols: | P-loop containing nucleoside triphosphate hydrolases superfamily protein | chr1:9020509-9022619 FORWARD LENGTH=455	0	99.1	NA	NA	GO:0005524	ATP binding;	GO:0009507 GO:0010287	chloroplast; plastoglobule	PF02374	ArsA_ATPase;	AT1G26090
Glyma.02g101100	984	UniRef100_UPI00071910E4 protein CHUP1, chloroplastic isoform X1 n=1 Tax=Glycine max TaxID=3847 RepID=UPI00071910E4	0	99.9	UniRef100_UPI00071910E4 protein CHUP1, chloroplastic isoform X1 n=1 Tax=Glycine max TaxID=3847 RepID=UPI00071910E4	0	99.9	AT3G25690.1 | Symbols: CHUP1 | Hydroxyproline-rich glycoprotein family protein | chr3:9354061-9357757 FORWARD LENGTH=1004	0	65.85	GO:0009658 GO:0009902	chloroplast organization; chloroplast relocation;	NA	NA	GO:0005623 GO:0005634 GO:0005829 GO:0009507 GO:0009707	cell; nucleus; cytosol; chloroplast; chloroplast outer membrane	NA	NA	AT3G25690|CHUP1|AtCHUP1|CHLOROPLAST UNUSUAL POSITIONING 1|Arabidopsis thaliana CHLOROPLAST UNUSUAL POSITIONING 1|T5M7.14
Glyma.02g218400	574	UniRef100_A0A445LS97 Protein DETOXIFICATION n=2 Tax=Soja TaxID=1462606 RepID=A0A445LS97_GLYSO	0	99.83	UniRef100_A0A445LS97 Protein DETOXIFICATION n=2 Tax=Soja TaxID=1462606 RepID=A0A445LS97_GLYSO	0	99.83	AT1G58340.1 | Symbols: ZF14 | MATE efflux family protein | chr1:21653162-21655117 FORWARD LENGTH=532	0	89.2	GO:0006826 GO:0006970 GO:0009408 GO:0009624 GO:0009646 GO:0009737 GO:0010015 GO:0055072 GO:1905428	iron ion transport; response to osmotic stress; response to heat; response to nematode; response to absence of light; response to abscisic acid; root morphogenesis; iron ion homeostasis; regulation of plant organ formation;	GO:0005381 GO:0015297 GO:0022857 GO:0042910	iron ion transmembrane transporter activity; antiporter activity; transmembrane transporter activity; xenobiotic transmembrane transporter activity;	GO:0000139 GO:0005770 GO:0005794 GO:0009507 GO:0016020 GO:0016021 GO:0017119 GO:0031902 GO:0043229	Golgi membrane; late endosome; Golgi apparatus; chloroplast; membrane; integral component of membrane; Golgi transport complex; late endosome membrane; intracellular organelle	PF01554	MatE;	AT1G58340|ZF14|ZRZ|BCD1|ABS4|ZRIZI|BUSH-AND-CHLOROTIC-DWARF 1|Arabidopsis abnormal shoot4|F19C14.5|F19C14_5
Glyma.02g218600	506	UniRef100_I1JH46 Uncharacterized protein n=1 Tax=Glycine max TaxID=3847 RepID=I1JH46_SOYBN	0	99.8	UniRef100_A0A445LS34 Sucrose transport protein SUC4 isoform A n=1 Tax=Glycine soja TaxID=3848 RepID=A0A445LS34_GLYSO	0	99.8	AT1G09960.1 | Symbols: SUT4, ATSUT4, SUC4, ATSUC4 | sucrose transporter 4 | chr1:3244258-3246718 FORWARD LENGTH=510	0	97.63	GO:0005985 GO:0015770	sucrose metabolic process; sucrose transport;	GO:0008506 GO:0008515	sucrose:proton symporter activity; sucrose transmembrane transporter activity;	GO:0005773 GO:0005801 GO:0005886 GO:0005887 GO:0016020	vacuole; cis-Golgi network; plasma membrane; integral component of plasma membrane; membrane	PF13347	MFS_2;	AT1G09960|SUT4|ATSUT4|SUC4|ATSUC4|sucrose transporter 4|F21M12.35|F21M12_35
Glyma.02g218700	433	UniRef100_I1JH49 Glycerol-3-phosphate dehydrogenase [NAD(+)] n=1 Tax=Glycine max TaxID=3847 RepID=I1JH49_SOYBN	0	99.77	UniRef100_I1JH49 Glycerol-3-phosphate dehydrogenase [NAD(+)] n=1 Tax=Glycine max TaxID=3847 RepID=I1JH49_SOYBN	0	99.77	AT2G40690.1 | Symbols: GLY1, SFD1 | NAD-dependent glycerol-3-phosphate dehydrogenase family protein | chr2:16974107-16976241 FORWARD LENGTH=420	0	84.53	GO:0005975 GO:0006072 GO:0006116 GO:0006650 GO:0008654 GO:0009627 GO:0045017 GO:0046168 GO:0046486	carbohydrate metabolic process; glycerol-3-phosphate metabolic process; NADH oxidation; glycerophospholipid metabolic process; phospholipid biosynthetic process; systemic acquired resistance; glycerolipid biosynthetic process; glycerol-3-phosphate catabolic process; glycerolipid metabolic process;	GO:0004367 GO:0051287	glycerol-3-phosphate dehydrogenase [NAD+] activity; NAD binding;	GO:0005737 GO:0005829 GO:0009331 GO:0009941	cytoplasm; cytosol; glycerol-3-phosphate dehydrogenase complex; chloroplast envelope	PF02558 PF07479	ApbA; NAD_Gly3P_dh_C;	AT2G40690|GLY1|SFD1|SUPPRESSOR OF FATTY ACID DESATURASE DEFICIENCY 1|T7D17.13|T7D17_13
Glyma.02g218800	785	UniRef100_I1JH50 Na_H_Exchanger domain-containing protein n=2 Tax=Soja TaxID=1462606 RepID=I1JH50_SOYBN	0	99.87	UniRef100_I1JH50 Na_H_Exchanger domain-containing protein n=2 Tax=Soja TaxID=1462606 RepID=I1JH50_SOYBN	0	99.87	AT5G22900.1 | Symbols: ATCHX3, CHX3 | cation/H+ exchanger 3 | chr5:7657224-7659868 FORWARD LENGTH=822	6e-160	96.69	GO:0006812 GO:0006813 GO:0006885 GO:0015672	cation transport; potassium ion transport; regulation of pH; monovalent inorganic cation transport;	GO:0005451 GO:0015299	cation transport; solute:proton antiporter activity;	GO:0012505 GO:0016021	endomembrane system; integral component of membrane	PF00999	Na_H_Exchanger;	AT5G22900|ATCHX3|CHX3|ARABIDOPSIS THALIANA CATION/H+ EXCHANGER 3|cation/H+ exchanger 3|MRN17.13|MRN17_13
Glyma.02g218900	466	UniRef100_K7KA20 Rhodanese domain-containing protein n=3 Tax=Soja TaxID=1462606 RepID=K7KA20_SOYBN	0	99.79	UniRef100_K7KA20 Rhodanese domain-containing protein n=3 Tax=Soja TaxID=1462606 RepID=K7KA20_SOYBN	0	99.79	AT2G40760.1 | Symbols: | Rhodanese/Cell cycle control phosphatase superfamily protein | chr2:17010050-17011968 FORWARD LENGTH=474	0	86.48	NA	NA	GO:0003674	molecular function;	GO:0009507	chloroplast	PF00581	Rhodanese;	AT2G40760
Glyma.02g219000	553	UniRef100_I1JH52 Uncharacterized protein n=2 Tax=Soja TaxID=1462606 RepID=I1JH52_SOYBN	0	99.82	UniRef100_A0A4D6MH92 Structure-specific endonuclease subunit SLX1 n=1 Tax=Vigna unguiculata TaxID=3917 RepID=A0A4D6MH92_VIGUN	0	99.28	AT5G37570.1 | Symbols: | Pentatricopeptide repeat (PPR-like) superfamily protein | chr5:14924494-14926146 REVERSE LENGTH=550	2e-110	86.44	GO:0009451	RNA modification;	NA	NA	GO:0009507 GO:0043231	chloroplast; intracellular membrane-bounded organelle	PF01535 PF13041	PPR; PPR_2;	AT5G37570|K12B20.3|K12B20_3
Glyma.03g063000	528	UniRef100_A0A0R0KFI1 CBM20 domain-containing protein n=1 Tax=Glycine max TaxID=3847 RepID=A0A0R0KFI1_SOYBN	0	99.81	UniRef100_A0A0R0KFI1 CBM20 domain-containing protein n=1 Tax=Glycine max TaxID=3847 RepID=A0A0R0KFI1_SOYBN	0	99.81	AT5G01260.2 | Symbols: | Carbohydrate-binding-like fold | chr5:105367-107045 FORWARD LENGTH=385	3e-36	26.14	NA	NA	GO:2001070	starch binding;	GO:0005576	extracellular region	PF00686	CBM_20;	AT5G01260
Glyma.03g102400	106	UniRef100_K7KE66 Uncharacterized protein n=2 Tax=Soja TaxID=1462606 RepID=K7KE66_SOYBN	3e-70	99.06	NA	NA	NA	NA	NA	NA	NA	NA	NA	NA	NA	NA	NA	NA	NA
Glyma.03g102500	543	UniRef100_K7KE67 Uncharacterized protein n=1 Tax=Glycine max TaxID=3847 RepID=K7KE67_SOYBN	0	99.82	UniRef100_UPI00103AD616 uncharacterized protein LOC114406440 isoform X2 n=1 Tax=Glycine soja TaxID=3848 RepID=UPI00103AD616	0	99.82	AT1G50120.1 | Symbols: | FUNCTIONS IN: molecular_function unknown; INVOLVED IN: biological_process unknown; LOCATED IN: cellular_component unknown; EXPRESSED IN: 23 plant structures; EXPRESSED DURING: 13 growth stages; CONTAINS InterPro DOMAIN/s: Rgp1 (InterPro:IPR014848), Immunoglobulin E-set (InterPro:IPR014756); Has 144 Blast hits to 140 proteins in 61 species: Archae - 0; Bacteria - 0; Metazo…	0	99.82	GO:0009860 GO:0042147	pollen tube growth; retrograde transport, endosome to Golgi;	GO:0003674	molecular function;	GO:0005634 GO:0005802 GO:0031985 GO:0090406	nucleus; trans-Golgi network; Golgi cisterna; pollen tube	PF08737	Rgp1;	AT1G50120|LOT|Loss of TGN|F2J10.3|F2J10_3
Glyma.03g102700	237	UniRef100_I1JMI6 UMP-CMP kinase n=1 Tax=Glycine max TaxID=3847 RepID=I1JMI6_SOYBN	1e-172	99.58	UniRef100_I1JMI6 UMP-CMP kinase n=1 Tax=Glycine max TaxID=3847 RepID=I1JMI6_SOYBN	1e-172	99.58	AT5G26667.1 | Symbols: PYR6 | P-loop containing nucleoside triphosphate hydrolases superfamily protein | chr5:9276659-9277788 FORWARD LENGTH=208	2e-123	86.92	GO:0006207 GO:0006221 GO:0009173 GO:0016310	de novo' pyrimidine nucleobase biosynthetic process; pyrimidine nucleotide biosynthetic process; pyrimidine ribonucleoside monophosphate metabolic process; phosphorylation;	GO:0004127 GO:0005524 GO:0009041	cytidylate kinase activity; ATP binding; uridylate kinase activity;	GO:0005634 GO:0005737 GO:0005829 GO:0009536	nucleus; cytoplasm; cytosol; plastid	PF13238	AAA_18;	AT5G26667|PYR6|CMP/UMP KINASE
Glyma.03g115400	312	UniRef100_K7KEG5 Uncharacterized protein n=3 Tax=Soja TaxID=1462606 RepID=K7KEG5_SOYBN	0	99.68	UniRef100_A0A445JVE0 Transcription factor DUO1 n=2 Tax=Glycine soja TaxID=3848 RepID=A0A445JVE0_GLYSO	0	99.68	AT3G60460.1 | Symbols: DUO1 | myb-like HTH transcriptional regulator family protein | chr3:22342429-22343491 REVERSE LENGTH=297	7e-82	98.72	GO:0030154 GO:0048235	cell differentiation; pollen sperm cell differentiation;	GO:0003700 GO:0043565 GO:0044212	DNA-binding transcription factor activity; sequence-specific DNA binding; transcription regulatory region DNA binding;	GO:0005634	nucleus	PF13921	Myb_DNA-bind_6;	AT3G60460|DUO1|DUO POLLEN 1|T8B10.120
Glyma.03g115700	408	UniRef100_K7KEG6 Uncharacterized protein n=1 Tax=Glycine max TaxID=3847 RepID=K7KEG6_SOYBN	0	99.75	UniRef100_UPI00103B3B96 uncharacterized protein LOC114405030 n=1 Tax=Glycine soja TaxID=3848 RepID=UPI00103B3B96	0	99.26	AT5G61820.1 | Symbols: | FUNCTIONS IN: molecular_function unknown; INVOLVED IN: biological_process unknown; LOCATED IN: vacuole; EXPRESSED IN: 24 plant structures; EXPRESSED DURING: 15 growth stages; CONTAINS InterPro DOMAIN/s: Stress up-regulated Nod 19 (InterPro:IPR011692); Has 30201 Blast hits to 17322 proteins in 780 species: Archae - 12; Bacteria - 1396; Metazoa - 17338; Fungi - 3422; Plants…	5e-116	98.53	GO:0008150	biological process;	GO:0003674	molecular function;	GO:0005773 GO:0009507 GO:0016021	vacuole; chloroplast; integral component of membrane	PF07712	SURNod19;	AT5G61820|MAC9.6|MAC9_6
Glyma.03g115800	485	UniRef100_A0A0R0KHS2 Glycosyltransferase n=1 Tax=Glycine max TaxID=3847 RepID=A0A0R0KHS2_SOYBN	0	99.79	UniRef100_A0A0R0KHS2 Glycosyltransferase n=1 Tax=Glycine max TaxID=3847 RepID=A0A0R0KHS2_SOYBN	0	99.79	AT4G01070.1 | Symbols: GT72B1, UGT72B1 | UDP-Glycosyltransferase superfamily protein | chr4:461858-463300 REVERSE LENGTH=480	2e-159	94.85	GO:0006805 GO:0009636 GO:0009809 GO:0042178	xenobiotic metabolic process; response to toxic substance; lignin biosynthetic process; xenobiotic catabolic process;	GO:0008194 GO:0016757 GO:0035251 GO:0050505	UDP-glycosyltransferase activity; transferase activity, transferring glycosyl groups; UDP-glucosyltransferase activity; hydroquinone glucosyltransferase activity;	GO:0009507 GO:0043231	chloroplast; intracellular membrane-bounded organelle	PF00201	UDPGT;	AT4G01070|GT72B1|UGT72B1|UDP-GLUCOSE-DEPENDENT GLUCOSYLTRANSFERASE 72 B1|F2N1.15|F2N1_15
Glyma.03g116000	378	UniRef100_K7KEG8 F-box domain-containing protein n=1 Tax=Glycine max TaxID=3847 RepID=K7KEG8_SOYBN	0	99.74	UniRef100_K7KEG8 F-box domain-containing protein n=1 Tax=Glycine max TaxID=3847 RepID=K7KEG8_SOYBN	0	99.74	AT3G06240.1 | Symbols: | F-box family protein | chr3:1887336-1888619 FORWARD LENGTH=427	2e-23	85.19	GO:0008150	biological process;	GO:0005515	protein binding;	GO:0005634	nucleus	PF00646	F-box;	AT3G06240|F28L1.18|F28L1_18
Glyma.03g116100	477	UniRef100_A0A0B2QGS1 Glycosyltransferase n=2 Tax=Soja TaxID=1462606 RepID=A0A0B2QGS1_GLYSO	0	99.79	UniRef100_A0A0B2QGS1 Glycosyltransferase n=2 Tax=Soja TaxID=1462606 RepID=A0A0B2QGS1_GLYSO	0	99.79	AT4G01070.1 | Symbols: GT72B1, UGT72B1 | UDP-Glycosyltransferase superfamily protein | chr4:461858-463300 REVERSE LENGTH=480	2e-136	97.9	GO:0006805 GO:0009636 GO:0009809 GO:0042178	xenobiotic metabolic process; response to toxic substance; lignin biosynthetic process; xenobiotic catabolic process;	GO:0008194 GO:0016757 GO:0035251 GO:0050505	UDP-glycosyltransferase activity; transferase activity, transferring glycosyl groups; UDP-glucosyltransferase activity; hydroquinone glucosyltransferase activity;	GO:0009507 GO:0043231	chloroplast; intracellular membrane-bounded organelle	PF00201	UDPGT;	AT4G01070|GT72B1|UGT72B1|UDP-GLUCOSE-DEPENDENT GLUCOSYLTRANSFERASE 72 B1|F2N1.15|F2N1_15
Glyma.03g130000	249	UniRef100_A0A0B2REU6 Two-component response regulator ARR9 n=2 Tax=Soja TaxID=1462606 RepID=A0A0B2REU6_GLYSO	0	99.6	UniRef100_A0A0B2REU6 Two-component response regulator ARR9 n=2 Tax=Soja TaxID=1462606 RepID=A0A0B2REU6_GLYSO	0	99.6	AT3G57040.1 | Symbols: ARR9, ATRR4 | response regulator 9 | chr3:21110059-21111228 FORWARD LENGTH=234	2e-95	99.6	GO:0000160 GO:0006355 GO:0007623 GO:0009735 GO:0009736	phosphorelay signal transduction system; regulation of transcription, DNA-templated; circadian rhythm; response to cytokinin; cytokinin-activated signaling pathway;	GO:0000156 GO:0005515	phosphorelay response regulator activity; protein binding;	GO:0005634 GO:0005737	nucleus; cytoplasm	PF00072	Response_reg;	AT3G57040|ARR9|ATRR4|response regulator 9|RESPONSE REGULATOR 4|F24I3_120|F24I3.120
Glyma.03g130100	372	UniRef100_I1JN75 Str_synth domain-containing protein n=2 Tax=Soja TaxID=1462606 RepID=I1JN75_SOYBN	0	99.73	UniRef100_I1JN75 Str_synth domain-containing protein n=2 Tax=Soja TaxID=1462606 RepID=I1JN75_SOYBN	0	99.73	AT3G57030.1 | Symbols: | Calcium-dependent phosphotriesterase superfamily protein | chr3:21101653-21103204 REVERSE LENGTH=374	1e-167	98.66	GO:0009058	biosynthetic process;	NA	NA	GO:0005773 GO:0005783 GO:0005829 GO:0005886 GO:0009505 GO:0009506 GO:0009507	vacuole; endoplasmic reticulum; cytosol; plasma membrane; plant-type cell wall; plasmodesma; chloroplast	PF08450	SGL;	AT3G57030|F24I3.110
Glyma.03g130200	383	UniRef100_I1JN76 Str_synth domain-containing protein n=2 Tax=Soja TaxID=1462606 RepID=I1JN76_SOYBN	0	99.74	UniRef100_I1JN76 Str_synth domain-containing protein n=2 Tax=Soja TaxID=1462606 RepID=I1JN76_SOYBN	0	99.74	AT2G41290.1 | Symbols: SSL2 | strictosidine synthase-like 2 | chr2:17210599-17212904 REVERSE LENGTH=376	6e-122	87.73	GO:0009058	biosynthetic process;	NA	NA	GO:0005576 GO:0005773 GO:0005783	extracellular region; vacuole; endoplasmic reticulum	PF08450	SGL;	AT2G41290|SSL2|strictosidine synthase-like 2|F13H10.16|F13H10_16
Glyma.03g130300	272	UniRef100_I1JN77 Uncharacterized protein n=1 Tax=Glycine max TaxID=3847 RepID=I1JN77_SOYBN	0	99.63	UniRef100_A0A445LB56 Haloacid dehalogenase-like hydrolase domain-containing protein 3 n=1 Tax=Glycine soja TaxID=3848 RepID=A0A445LB56_GLYSO	0	97.43	AT2G41250.1 | Symbols: | Haloacid dehalogenase-like hydrolase (HAD) superfamily protein | chr2:17200862-17202551 REVERSE LENGTH=290	1e-132	84.56	NA	NA	GO:0016787	hydrolase activity;	NA	NA	PF13419	HAD_2;	AT2G41250
Glyma.03g130400	242	UniRef100_A0A0B2RA03 Transcription factor ORG2 n=2 Tax=Soja TaxID=1462606 RepID=A0A0B2RA03_GLYSO	1e-175	99.59	UniRef100_A0A0B2RA03 Transcription factor ORG2 n=2 Tax=Soja TaxID=1462606 RepID=A0A0B2RA03_GLYSO	1e-175	99.59	AT3G56970.1 | Symbols: BHLH038, ORG2 | basic helix-loop-helix (bHLH) DNA-binding superfamily protein | chr3:21084204-21085094 REVERSE LENGTH=253	4e-53	97.93	GO:0006355 GO:0006357 GO:0010106 GO:0055072	regulation of transcription, DNA-templated; regulation of transcription by RNA polymerase II; cellular response to iron ion starvation; iron ion homeostasis;	GO:0000977 GO:0003700 GO:0005515 GO:0008134 GO:0046983	RNA polymerase II regulatory region sequence-specific DNA binding; DNA-binding transcription factor activity; protein binding; transcription factor binding; protein dimerization activity;	GO:0005634 GO:0090575	nucleus; RNA polymerase II transcription factor complex	PF00010	HLH;	AT3G56970|BHLH038|ORG2|bHLH38|OBP3-RESPONSIVE GENE 3|basic helix-loop-helix 38|T8M16.7
Glyma.03g130500	66	UniRef100_K7KER0 Uncharacterized protein n=1 Tax=Glycine max TaxID=3847 RepID=K7KER0_SOYBN	3e-39	98.48	NA	NA	NA	NA	NA	NA	NA	NA	NA	NA	NA	NA	NA	NA	NA
Glyma.03g130600	242	UniRef100_A0A0B2R7G6 Transcription factor ORG2 n=2 Tax=Soja TaxID=1462606 RepID=A0A0B2R7G6_GLYSO	1e-176	99.59	UniRef100_A0A0B2R7G6 Transcription factor ORG2 n=2 Tax=Soja TaxID=1462606 RepID=A0A0B2R7G6_GLYSO	1e-176	99.59	AT3G56970.1 | Symbols: BHLH038, ORG2 | basic helix-loop-helix (bHLH) DNA-binding superfamily protein | chr3:21084204-21085094 REVERSE LENGTH=253	2e-53	97.93	GO:0006355 GO:0006357 GO:0010106 GO:0055072	regulation of transcription, DNA-templated; regulation of transcription by RNA polymerase II; cellular response to iron ion starvation; iron ion homeostasis;	GO:0000977 GO:0003700 GO:0005515 GO:0008134 GO:0046983	RNA polymerase II regulatory region sequence-specific DNA binding; DNA-binding transcription factor activity; protein binding; transcription factor binding; protein dimerization activity;	GO:0005634 GO:0090575	nucleus; RNA polymerase II transcription factor complex	PF00010	HLH;	AT3G56970|BHLH038|ORG2|bHLH38|OBP3-RESPONSIVE GENE 3|basic helix-loop-helix 38|T8M16.7
Glyma.03g161000	126	UniRef100_I1JP17 t-SNARE coiled-coil homology domain-containing protein n=1 Tax=Glycine max TaxID=3847 RepID=I1JP17_SOYBN	4e-84	99.21	UniRef100_I1JP17 t-SNARE coiled-coil homology domain-containing protein n=1 Tax=Glycine max TaxID=3847 RepID=I1JP17_SOYBN	4e-84	99.21	AT3G58170.1 | Symbols: ATBS14A, ATBET11, BET11, BS14A | BET1P/SFT1P-like protein 14A | chr3:21542632-21543775 REVERSE LENGTH=122	4e-68	98.41	GO:0009860 GO:0015031 GO:0016192	pollen tube growth; protein transport; vesicle-mediated transport;	GO:0005484	SNAP receptor activity;	GO:0005634 GO:0005789 GO:0005794 GO:0005829 GO:0005886 GO:0030173	nucleus; endoplasmic reticulum membrane; Golgi apparatus; cytosol; plasma membrane; integral component of Golgi membrane	NA	NA	AT3G58170|ATBS14A|ATBET11|BET11|BS14A|ARABIDOPSIS THALIANA BET1P/SFT1P-LIKE PROTEIN 14A|BET1P/SFT1P-like protein 14A|F9D24.80
Glyma.03g161100	303	UniRef100_I1JP19 Deoxyhypusine hydroxylase n=2 Tax=Soja TaxID=1462606 RepID=I1JP19_SOYBN	0	99.67	UniRef100_I1JP19 Deoxyhypusine hydroxylase n=2 Tax=Soja TaxID=1462606 RepID=I1JP19_SOYBN	0	99.67	AT3G58180.1 | Symbols: | ARM repeat superfamily protein | chr3:21544189-21545981 FORWARD LENGTH=314	6e-169	99.67	GO:0055114	oxidation-reduction process;	GO:0046872	metal ion binding;	GO:0005829	cytosol	PF13646	HEAT_2;	AT3G58180|F9D24.90
Glyma.03g161200	600	UniRef100_I1JP20 Uncharacterized protein n=2 Tax=Soja TaxID=1462606 RepID=I1JP20_SOYBN	0	99.83	UniRef100_A0A4D6MD52 Cell division protease FtsH n=1 Tax=Vigna unguiculata TaxID=3917 RepID=A0A4D6MD52_VIGUN	0	98	AT1G06140.1 | Symbols: | Pentatricopeptide repeat (PPR) superfamily protein | chr1:1864796-1866472 FORWARD LENGTH=558	1e-174	92	GO:0009451 GO:0080156	RNA modification; mitochondrial mRNA modification;	NA	NA	GO:0005739 GO:0043231	mitochondrion; intracellular membrane-bounded organelle	PF13041 PF01535	PPR_2; PPR;	AT1G06140|MEF3|mitochondrial editing factor 3|T21E18.19|T21E18_19
Glyma.03g161300	1068	UniRef100_A0A445LCB5 Poly [ADP-ribose] polymerase n=5 Tax=Soja TaxID=1462606 RepID=A0A445LCB5_GLYSO	0	88.67	UniRef100_A0A445LCB5 Poly [ADP-ribose] polymerase n=5 Tax=Soja TaxID=1462606 RepID=A0A445LCB5_GLYSO	0	88.67	AT2G31320.1 | Symbols: PARP2, ATPARP2 | poly(ADP-ribose) polymerase 2 | chr2:13354046-13359578 REVERSE LENGTH=983	0	88.67	GO:0006281 GO:0006302 GO:0006471 GO:0006979 GO:0009737 GO:0070212	DNA repair; double-strand break repair; protein ADP-ribosylation; response to oxidative stress; response to abscisic acid; protein poly-ADP-ribosylation;	GO:0003677 GO:0003950 GO:0008270 GO:0051287 GO:1990404	DNA binding; NAD+ ADP-ribosyltransferase activity; zinc ion binding; NAD binding; protein ADP-ribosylase activity;	GO:0005634 GO:0005730	nucleus; nucleolus	PF00533 PF05406 PF08063 PF02877 PF00645 PF00644 PF00533 PF05406 PF08063 PF00645 PF02877 PF00644 PF00533 PF05406 PF08063 PF02877 PF00644	BRCT; WGR; PADR1; PARP_reg; zf-PARP; PARP; BRCT; WGR; PADR1; zf-PARP; PARP_reg; PARP; BRCT; WGR; PADR1; PARP_reg; PARP;	AT2G31320|PARP1|POLY(ADP-RIBOSE) POLYMERASE 1|F16D14.16|F16D14_16
Glyma.03g161400	214	UniRef100_I1JP22 LOB domain-containing protein n=2 Tax=Soja TaxID=1462606 RepID=I1JP22_SOYBN	4e-157	99.53	UniRef100_I1JP22 LOB domain-containing protein n=2 Tax=Soja TaxID=1462606 RepID=I1JP22_SOYBN	4e-157	99.53	AT2G42430.1 | Symbols: LBD16, ASL18 | lateral organ boundaries-domain 16 | chr2:17663668-17665153 FORWARD LENGTH=245	5e-78	98.6	GO:0009755 GO:0010311 GO:0045893	hormone-mediated signaling pathway; lateral root formation; positive regulation of transcription, DNA-templated;	GO:0044212 GO:1990841	transcription regulatory region DNA binding; promoter-specific chromatin binding;	GO:0005634	nucleus	PF03195	LOB;	AT2G42430|LBD16|ASL18|lateral organ boundaries-domain 16|ASYMMETRIC LEAVES2-LIKE 18|MHK10.15|MHK10_15
Glyma.03g161500	213	UniRef100_I1JP23 LOB domain-containing protein n=2 Tax=Soja TaxID=1462606 RepID=I1JP23_SOYBN	1e-157	99.53	UniRef100_I1JP23 LOB domain-containing protein n=2 Tax=Soja TaxID=1462606 RepID=I1JP23_SOYBN	1e-157	99.53	AT3G58190.1 | Symbols: LBD29, ASL16 | lateral organ boundaries-domain 29 | chr3:21548716-21549488 REVERSE LENGTH=218	4e-68	59.62	GO:0009755 GO:0010311 GO:0045893	hormone-mediated signaling pathway; lateral root formation; positive regulation of transcription, DNA-templated;	NA	NA	GO:0005634	nucleus	PF03195	LOB;	AT3G58190|LBD29|ASL16|lateral organ boundaries-domain 29|ASYMMETRIC LEAVES 2-LIKE 16|F9D24.100
Glyma.03g161600	158	UniRef100_I1JP24 Uncharacterized protein n=2 Tax=Soja TaxID=1462606 RepID=I1JP24_SOYBN	1e-107	99.37	UniRef100_A0A1S3TNB7 uncharacterized protein LOC106757168 n=1 Tax=Vigna radiata var. radiata TaxID=3916 RepID=A0A1S3TNB7_VIGRR	9e-95	92.41	AT4G14420.1 | Symbols: | HR-like lesion-inducing protein-related | chr4:8302171-8303738 REVERSE LENGTH=158	1e-60	98.1	NA	NA	NA	NA	GO:0005783 GO:0005794 GO:0016021	endoplasmic reticulum; Golgi apparatus; integral component of membrane	PF05514	HR_lesion;	AT4G14420
Glyma.03g161700	70	UniRef100_A0A0R0KK39 Uncharacterized protein n=1 Tax=Glycine max TaxID=3847 RepID=A0A0R0KK39_SOYBN	3e-37	98.57	NA	NA	NA	NA	NA	NA	NA	NA	NA	NA	NA	NA	NA	NA	NA
Glyma.03g161800	758	UniRef100_UPI00071913E1 transcription factor EMB1444 isoform X1 n=1 Tax=Glycine max TaxID=3847 RepID=UPI00071913E1	0	99.87	UniRef100_UPI00071913E1 transcription factor EMB1444 isoform X1 n=1 Tax=Glycine max TaxID=3847 RepID=UPI00071913E1	0	99.87	AT1G06150.1 | Symbols: EMB1444 | basic helix-loop-helix (bHLH) DNA-binding superfamily protein | chr1:1867129-1873194 REVERSE LENGTH=1322	2e-154	99.34	GO:0006355	regulation of transcription, DNA-templated;	GO:0003677 GO:0003700 GO:0046983	DNA binding; DNA-binding transcription factor activity; protein dimerization activity;	GO:0005634	nucleus	PF14215	bHLH-MYC_N;	AT1G06150|EMB1444|LHL1|EMBRYO DEFECTIVE 1444|LONESOME HIGHWAY LIKE 1|T21E18.20|T21E18_20
Glyma.03g161900	35	UniRef100_A0A0R0KVC3 Uncharacterized protein n=2 Tax=Phaseoleae TaxID=163735 RepID=A0A0R0KVC3_SOYBN	4e-14	97.14	UniRef100_A0A1S4DZE0 uncharacterized protein LOC107991169 n=1 Tax=Cucumis melo TaxID=3656 RepID=A0A1S4DZE0_CUCME	6e-13	97.14	NA	NA	NA	NA	NA	NA	NA	NA	NA	NA	NA	AT1G06149
Glyma.03g162000	130	UniRef100_K7KFE4 Uncharacterized protein n=1 Tax=Glycine max TaxID=3847 RepID=K7KFE4_SOYBN	1e-89	99.23	UniRef100_A0A5E4FD10 PREDICTED: CICLE_v10024140mg n=1 Tax=Prunus dulcis TaxID=3755 RepID=A0A5E4FD10_PRUDU	2e-36	98.46	NA	NA	NA	NA	NA	NA	NA	NA	NA	NA	NA	NA
Glyma.03g162100	873	UniRef100_A0A445LC89 Autophagy-related protein 9 n=2 Tax=Soja TaxID=1462606 RepID=A0A445LC89_GLYSO	0	99.89	UniRef100_A0A0B0PJI6 Atg9 n=3 Tax=Gossypium TaxID=3633 RepID=A0A0B0PJI6_GOSAR	0	97.59	AT2G31260.1 | Symbols: APG9, ATAPG9 | autophagy 9 (APG9) | chr2:13322291-13326293 REVERSE LENGTH=866	0	99.77	GO:0000045 GO:0000422 GO:0006914 GO:0015031 GO:0034497 GO:0044805 GO:0050832	autophagosome assembly; autophagy of mitochondrion; autophagy; protein transport; protein localization to phagophore assembly site; late nucleophagy; defense response to fungus;	NA	NA	GO:0000407 GO:0000421 GO:0005776 GO:0009507 GO:0016021 GO:0031410	phagophore assembly site; autophagosome membrane; autophagosome; chloroplast; integral component of membrane; cytoplasmic vesicle	PF04109	APG9;	AT2G31260|APG9|ATAPG9|ATG9|autophagy 9|F16D14.10|F16D14_10
Glyma.03g162200	87	UniRef100_K7KFE8 Uncharacterized protein n=1 Tax=Glycine max TaxID=3847 RepID=K7KFE8_SOYBN	1e-56	98.85	UniRef100_A0A445LCZ8 RING-H2 finger protein ATL1 n=1 Tax=Glycine soja TaxID=3848 RepID=A0A445LCZ8_GLYSO	9e-54	98.85	AT5G43420.1 | Symbols: | RING/U-box superfamily protein | chr5:17451790-17452917 FORWARD LENGTH=375	8e-14	51.72	GO:0016567	protein ubiquitination;	GO:0016740 GO:0046872	transferase activity; metal ion binding;	GO:0005634 GO:0016021	nucleus; integral component of membrane	NA	NA	AT5G43420|ATL16|Arabidopsis Tóxicos en Levadura 16|MWF20.13|MWF20_13
Glyma.03g162300	146	UniRef100_K7KFE9 Uncharacterized protein n=1 Tax=Glycine max TaxID=3847 RepID=K7KFE9_SOYBN	3e-103	99.32	UniRef100_A0A445LCZ8 RING-H2 finger protein ATL1 n=1 Tax=Glycine soja TaxID=3848 RepID=A0A445LCZ8_GLYSO	2e-91	91.1	AT5G43420.1 | Symbols: | RING/U-box superfamily protein | chr5:17451790-17452917 FORWARD LENGTH=375	3e-16	77.4	GO:0016567	protein ubiquitination;	GO:0016740 GO:0046872	transferase activity; metal ion binding;	GO:0005634 GO:0016021	nucleus; integral component of membrane	NA	NA	AT5G43420|ATL16|Arabidopsis Tóxicos en Levadura 16|MWF20.13|MWF20_13
Glyma.03g195700	72	UniRef100_C6TBQ2 Uncharacterized protein n=2 Tax=Soja TaxID=1462606 RepID=C6TBQ2_SOYBN	7e-44	98.61	UniRef100_UPI00098DBF58 cytochrome b-c1 complex subunit 9 n=1 Tax=Cajanus cajan TaxID=3821 RepID=UPI00098DBF58	2e-43	98.61	AT3G52730.1 | Symbols: | ubiquinol-cytochrome C reductase UQCRX/QCR9-like family protein | chr3:19543146-19544167 REVERSE LENGTH=72	1e-36	98.61	GO:0006122	mitochondrial electron transport, ubiquinol to cytochrome c;	NA	NA	GO:0005739 GO:0005750 GO:0005829	mitochondrion; mitochondrial respiratory chain complex III; cytosol	PF05365	UCR_UQCRX_QCR9;	AT3G52730|F3C22.130
Glyma.03g195800	143	UniRef100_A0A0R0KM26 Uncharacterized protein (Fragment) n=2 Tax=Glycine max TaxID=3847 RepID=A0A0R0KM26_SOYBN	2e-98	99.3	UniRef100_UPI0007192857 iron-sulfur assembly protein IscA-like 2, mitochondrial isoform X1 n=1 Tax=Glycine max TaxID=3847 RepID=UPI0007192857	3e-84	99.3	AT5G03905.1 | Symbols: | Iron-sulphur cluster biosynthesis family protein | chr5:1052728-1054041 FORWARD LENGTH=158	5e-23	50.35	GO:0016226 GO:0051604 GO:0106035	iron-sulfur cluster assembly; protein maturation; protein maturation by [4Fe-4S] cluster transfer;	GO:0005198 GO:0005506 GO:0051537 GO:0051539	structural molecule activity; iron ion binding; 2 iron, 2 sulfur cluster binding; 4 iron, 4 sulfur cluster binding;	GO:0005739	mitochondrion	NA	NA	AT5G03905
Glyma.03g195900	162	UniRef100_C6SVA7 Glucosamine 6-phosphate N-acetyltransferase n=1 Tax=Glycine max TaxID=3847 RepID=C6SVA7_SOYBN	2e-110	99.38	UniRef100_C6SVA7 Glucosamine 6-phosphate N-acetyltransferase n=1 Tax=Glycine max TaxID=3847 RepID=C6SVA7_SOYBN	2e-110	99.38	AT5G15770.1 | Symbols: AtGNA1, GNA1 | glucose-6-phosphate acetyltransferase 1 | chr5:5144093-5144542 REVERSE LENGTH=149	1e-70	90.12	GO:0006044 GO:0006048	N-acetylglucosamine metabolic process; UDP-N-acetylglucosamine biosynthetic process;	GO:0004343 GO:0008080 GO:0048029	glucosamine 6-phosphate N-acetyltransferase activity; N-acetyltransferase activity; monosaccharide binding;	GO:0005783 GO:0005789 GO:0005793 GO:0005794	endoplasmic reticulum; endoplasmic reticulum membrane; endoplasmic reticulum-Golgi intermediate compartment; Golgi apparatus	PF00583	Acetyltransf_1;	AT5G15770|AtGNA1|GNA1|glucose-6-phosphate acetyltransferase 1|glucosamine-6-phosphate N-acetyltransferase 1|F14F8.150|F14F8_150
Glyma.03g196000	478	UniRef100_K7KG14 Uncharacterized protein n=1 Tax=Glycine max TaxID=3847 RepID=K7KG14_SOYBN	0	99.79	UniRef100_A0A445LEB5 Pentatricopeptide repeat-containing protein n=1 Tax=Glycine soja TaxID=3848 RepID=A0A445LEB5_GLYSO	0	99.79	AT2G36240.1 | Symbols: | pentatricopeptide (PPR) repeat-containing protein | chr2:15195663-15197156 FORWARD LENGTH=497	3e-169	97.28	GO:0008150	biological process;	GO:0003674	molecular function;	GO:0009507	chloroplast	PF01535 PF13041	PPR; PPR_2;	AT2G36240|F2H17.15|F2H17_15
Glyma.03g196100	247	UniRef100_A0A0R0KTZ2 Uncharacterized protein n=1 Tax=Glycine max TaxID=3847 RepID=A0A0R0KTZ2_SOYBN	3e-179	99.6	UniRef100_A0A445LEC2 Heme-binding-like protein, chloroplastic isoform A n=1 Tax=Glycine soja TaxID=3848 RepID=A0A445LEC2_GLYSO	3e-177	99.6	AT3G10130.1 | Symbols: | SOUL heme-binding family protein | chr3:3131122-3133158 REVERSE LENGTH=309	6e-97	85.02	GO:0008150	biological process;	NA	NA	GO:0009507 GO:0009535 GO:0010287	chloroplast; chloroplast thylakoid membrane; plastoglobule	PF04832	SOUL;	AT3G10130|T22K18.4
Glyma.03g196300	157	UniRef100_C6TFV1 Uncharacterized protein n=2 Tax=Soja TaxID=1462606 RepID=C6TFV1_SOYBN	2e-107	99.36	UniRef100_A0A1S3TPA9 uncharacterized protein LOC106757471 n=1 Tax=Vigna radiata var. radiata TaxID=3916 RepID=A0A1S3TPA9_VIGRR	1e-82	99.36	AT3G10120.1 | Symbols: | unknown protein; BEST Arabidopsis thaliana protein match is: unknown protein (TAIR:AT5G03890.1); Has 57 Blast hits to 57 proteins in 10 species: Archae - 0; Bacteria - 0; Metazoa - 0; Fungi - 0; Plants - 57; Viruses - 0; Other Eukaryotes - 0 (source: NCBI BLink). | chr3:3130155-3130676 FORWARD LENGTH=173	6e-35	98.73	GO:0008150	biological process;	GO:0003674	molecular function;	GO:0005634	nucleus	PF14009	DUF4228;	AT3G10120|T22K18.5
Glyma.03g196400	459	UniRef100_A0A0R0KTD8 Glutaredoxin domain-containing protein n=2 Tax=Glycine max TaxID=3847 RepID=A0A0R0KTD8_SOYBN	0	99.78	UniRef100_A0A0R0KTD8 Glutaredoxin domain-containing protein n=2 Tax=Glycine max TaxID=3847 RepID=A0A0R0KTD8_SOYBN	0	99.78	AT5G03870.1 | Symbols: | Glutaredoxin family protein | chr5:1035813-1036967 REVERSE LENGTH=384	2e-104	86.49	GO:0045454	cell redox homeostasis;	GO:0009055 GO:0015035	electron transfer activity; protein disulfide oxidoreductase activity;	GO:0005634 GO:0009506	nucleus; plasmodesma	PF00462	Glutaredoxin;	AT5G03870|MED24.17|MED24_17
Glyma.03g196500	299	UniRef100_A0A445LEC6 Uncharacterized protein n=1 Tax=Glycine soja TaxID=3848 RepID=A0A445LEC6_GLYSO	0	99.67	UniRef100_UPI0010164D2F uncharacterized protein LOC114163936 n=1 Tax=Vigna unguiculata TaxID=3917 RepID=UPI0010164D2F	3e-142	97.32	AT3G52710.1 | Symbols: | unknown protein; FUNCTIONS IN: molecular_function unknown; INVOLVED IN: biological_process unknown; LOCATED IN: plasma membrane; EXPRESSED IN: 19 plant structures; EXPRESSED DURING: 9 growth stages; BEST Arabidopsis thaliana protein match is: unknown protein (TAIR:AT2G36220.1); Has 64 Blast hits to 64 proteins in 10 species: Archae - 0; Bacteria - 0; Metazoa - 0; Fungi - …	3e-51	93.65	GO:0008150	biological process;	GO:0003674	molecular function;	GO:0005634 GO:0005886	nucleus; plasma membrane	NA	NA	AT3G52710|F3C22.110
Glyma.03g196600	378	UniRef100_A0A445LEC5 F-box/kelch-repeat protein isoform A n=3 Tax=Soja TaxID=1462606 RepID=A0A445LEC5_GLYSO	0	99.74	UniRef100_A0A445LEC5 F-box/kelch-repeat protein isoform A n=3 Tax=Soja TaxID=1462606 RepID=A0A445LEC5_GLYSO	0	99.74	AT1G57790.1 | Symbols: | F-box family protein | chr1:21404578-21405636 REVERSE LENGTH=352	6e-100	91.53	NA	NA	GO:0005515	protein binding;	GO:0005634	nucleus	PF12937	F-box-like;	AT1G57790
Glyma.03g196700	468	UniRef100_I1JQ30 Uncharacterized protein n=1 Tax=Glycine max TaxID=3847 RepID=I1JQ30_SOYBN	0	99.79	UniRef100_UPI00103F0D92 heterogeneous nuclear ribonucleoprotein Q isoform X1 n=1 Tax=Glycine soja TaxID=3848 RepID=UPI00103F0D92	0	99.79	AT3G52660.1 | Symbols: | RNA-binding (RRM/RBD/RNP motifs) family protein | chr3:19522598-19524735 FORWARD LENGTH=471	7e-167	86.97	GO:0006397 GO:0051252	mRNA processing; regulation of RNA metabolic process;	GO:0003723 GO:0003729	RNA binding; mRNA binding;	GO:0005634 GO:0005737 GO:0005829 GO:1990904	nucleus; cytoplasm; cytosol; ribonucleoprotein complex	PF00076	RRM_1;	AT3G52660|F3C22.60
Glyma.03g196800	109	UniRef100_A0A445LED0 Signal recognition particle 54 kDa protein, chloroplastic isoform D n=2 Tax=Soja TaxID=1462606 RepID=A0A445LED0_GLYSO	6e-73	99.08	UniRef100_A0A445LED0 Signal recognition particle 54 kDa protein, chloroplastic isoform D n=2 Tax=Soja TaxID=1462606 RepID=A0A445LED0_GLYSO	6e-73	99.08	AT4G18590.1 | Symbols: | Nucleic acid-binding, OB-fold-like protein | chr4:10236524-10236940 FORWARD LENGTH=106	3e-48	99.08	GO:0006260 GO:0006281 GO:0006310	DNA replication; DNA repair; DNA recombination;	GO:0003677	DNA binding;	GO:0005634	nucleus	PF08661	Rep_fac-A_3;	AT4G18590|RPA3B|Replication Protein A 3B|F28J12.250|F28J12_250
Glyma.03g196900	566	UniRef100_I1JQ35 SRP54 domain-containing protein n=2 Tax=Soja TaxID=1462606 RepID=I1JQ35_SOYBN	0	99.82	UniRef100_I1JQ35 SRP54 domain-containing protein n=2 Tax=Soja TaxID=1462606 RepID=I1JQ35_SOYBN	0	99.82	AT5G03940.1 | Symbols: FFC, 54CP, CPSRP54, SRP54CP | chloroplast signal recognition particle 54 kDa subunit | chr5:1060265-1063257 REVERSE LENGTH=564	0	97.7	GO:0006614 GO:0045038	SRP-dependent cotranslational protein targeting to membrane; protein import into chloroplast thylakoid membrane;	GO:0003924 GO:0005048 GO:0005515 GO:0005525 GO:0008312	GTPase activity; signal sequence binding; protein binding; GTP binding; 7S RNA binding;	GO:0005786 GO:0005886 GO:0009507 GO:0009570 GO:0080085	signal recognition particle, endoplasmic reticulum targeting; plasma membrane; chloroplast; chloroplast stroma; signal recognition particle, chloroplast targeting	PF06414 PF02881 PF02978 PF06414 PF02978 PF02881	Zeta_toxin; SRP54_N; SRP_SPB; Zeta_toxin; SRP_SPB; SRP54_N;	AT5G03940|FFC|54CP|CPSRP54|SRP54CP|FIFTY-FOUR CHLOROPLAST HOMOLOGUE|54 CHLOROPLAST PROTEIN|chloroplast signal recognition particle 54 kDa subunit|SIGNAL RECOGNITION PARTICLE 54 KDA SUBUNIT CHLOROPLAST PROTEIN|F8F6.150|F8F6_150|SIGNAL RECOGNITION PARTICLE 54 KDA SUBUNIT
Glyma.03g197000	494	UniRef100_A0A0R0KU10 Uncharacterized protein n=1 Tax=Glycine max TaxID=3847 RepID=A0A0R0KU10_SOYBN	0	99.8	UniRef100_A0A445LED9 Rho GTPase-activating protein 1 n=1 Tax=Glycine soja TaxID=3848 RepID=A0A445LED9_GLYSO	0	99.8	AT5G22400.1 | Symbols: | Rho GTPase activating protein with PAK-box/P21-Rho-binding domain | chr5:7423050-7425335 REVERSE LENGTH=466	3e-155	60.53	GO:0007165	signal transduction;	GO:0005096	GTPase activator activity;	GO:0009507	chloroplast	PF00786 PF00620	PBD; RhoGAP;	AT5G22400|MWD9.20|MWD9_20
Glyma.03g197100	80	UniRef100_A0A445LED5 Small nuclear ribonucleoprotein G n=4 Tax=rosids TaxID=71275 RepID=A0A445LED5_GLYSO	6e-49	98.75	UniRef100_A0A445LED5 Small nuclear ribonucleoprotein G n=4 Tax=rosids TaxID=71275 RepID=A0A445LED5_GLYSO	6e-49	98.75	AT2G23930.1 | Symbols: SNRNP-G | probable small nuclear ribonucleoprotein G | chr2:10182353-10183026 FORWARD LENGTH=80	1e-49	98.75	GO:0000387 GO:0000398	spliceosomal snRNP assembly; mRNA splicing, via spliceosome;	GO:0003729	mRNA binding;	GO:0005634 GO:0005682 GO:0005685 GO:0005686 GO:0005687 GO:0005689 GO:0005773 GO:0005829 GO:0034719 GO:0043186 GO:0071004 GO:0071011 GO:0071013 GO:0097526 GO:1990904	nucleus; U5 snRNP; U1 snRNP; U2 snRNP; U4 snRNP; U12-type spliceosomal complex; vacuole; cytosol; SMN-Sm protein complex; P granule; U2-type prespliceosome; precatalytic spliceosome; catalytic step 2 spliceosome; spliceosomal tri-snRNP complex; ribonucleoprotein complex	PF01423	LSM;	AT2G23930|SNRNP-G|probable small nuclear ribonucleoprotein G|T29E15.13|T29E15_13
Glyma.03g197200	125	UniRef100_I1JQ38 Uncharacterized protein n=2 Tax=Soja TaxID=1462606 RepID=I1JQ38_SOYBN	1e-85	99.2	UniRef100_A0A1S3TPJ9 auxin-responsive protein SAUR15 n=1 Tax=Vigna radiata var. radiata TaxID=3916 RepID=A0A1S3TPJ9_VIGRR	7e-67	99.2	AT2G36210.1 | Symbols: | SAUR-like auxin-responsive protein family | chr2:15186326-15186733 REVERSE LENGTH=135	1e-35	99.2	GO:0009733	response to auxin;	GO:0003674	molecular function;	GO:0005575	cellular component	PF02519	Auxin_inducible;	AT2G36210|SAUR45|SMALL AUXIN UPREGULATED RNA 45|F2H17.18|F2H17_18
Glyma.03g197300	1007	UniRef100_I1JQ39 Kinesin motor domain-containing protein n=1 Tax=Glycine max TaxID=3847 RepID=I1JQ39_SOYBN	0	99.9	UniRef100_I1JQ39 Kinesin motor domain-containing protein n=1 Tax=Glycine max TaxID=3847 RepID=I1JQ39_SOYBN	0	99.9	AT2G36200.2 | Symbols: | P-loop containing nucleoside triphosphate hydrolases superfamily protein | chr2:15180078-15185189 REVERSE LENGTH=1040	0	99.6	GO:0007018	microtubule-based movement;	GO:0003777 GO:0005524 GO:0008017 GO:0008574 GO:0016887	microtubule motor activity; ATP binding; microtubule binding; ATP-dependent microtubule motor activity, plus-end-directed; ATPase activity;	GO:0005737 GO:0005819 GO:0005871 GO:0005874	cytoplasm; spindle; kinesin complex; microtubule	PF00225	Kinesin;	AT2G36200|F2H17.19|F2H17_19
Glyma.04g095500	692	UniRef100_A0A0R4J338 NADPH--cytochrome P450 reductase n=2 Tax=Soja TaxID=1462606 RepID=A0A0R4J338_SOYBN	0	99.86	UniRef100_A0A0R4J338 NADPH--cytochrome P450 reductase n=2 Tax=Soja TaxID=1462606 RepID=A0A0R4J338_SOYBN	0	99.86	AT4G24520.1 | Symbols: ATR1, AR1 | P450 reductase 1 | chr4:12663065-12667066 REVERSE LENGTH=692	0	99.28	GO:0006979 GO:0009698 GO:0009737 GO:0055114	response to oxidative stress; phenylpropanoid metabolic process; response to abscisic acid; oxidation-reduction process;	GO:0003958 GO:0010181 GO:0016491 GO:0016709 GO:0050660	NADPH-hemoprotein reductase activity; FMN binding; oxidoreductase activity; oxidoreductase activity, acting on paired donors, with incorporation or reduction of molecular oxygen, NAD(P)H as one donor, and incorporation of one atom of oxygen; flavin adenine dinucleotide binding;	GO:0005783 GO:0005789 GO:0005829 GO:0009507 GO:0016021	endoplasmic reticulum; endoplasmic reticulum membrane; cytosol; chloroplast; integral component of membrane	PF00175 PF00258 PF00667	NAD_binding_1; Flavodoxin_1; FAD_binding_1;	AT4G24520|ATR1|AR1|AtCPR1|P450 reductase 1|ARABIDOPSIS CYTOCHROME REDUCTASE|ARABIDOPSIS THALIANA CYTOCHROME REDUCTASE 1|F22K18.280|F22K18_280
Glyma.04g095600	99	UniRef100_A0A0R0KD86 Uncharacterized protein n=1 Tax=Glycine max TaxID=3847 RepID=A0A0R0KD86_SOYBN	2e-61	98.99	NA	NA	NA	NA	NA	NA	NA	NA	NA	NA	NA	NA	NA	NA	NA
Glyma.04g095700	360	UniRef100_I1JV80 Uncharacterized protein n=2 Tax=Soja TaxID=1462606 RepID=I1JV80_SOYBN	0	99.72	UniRef100_A0A445K7A8 Double-stranded RNA-binding protein 1 isoform C n=1 Tax=Glycine soja TaxID=3848 RepID=A0A445K7A8_GLYSO	0	99.44	AT1G09700.1 | Symbols: HYL1, DRB1 | dsRNA-binding domain-like superfamily protein | chr1:3137960-3140118 REVERSE LENGTH=419	6e-89	53.06	GO:0006396 GO:0009733 GO:0009735 GO:0009737 GO:0010267 GO:0010305 GO:0010589 GO:0030422 GO:0031053 GO:0031054 GO:0035196 GO:0035279	RNA processing; response to auxin; response to cytokinin; response to abscisic acid; production of ta-siRNAs involved in RNA interference; leaf vascular tissue pattern formation; leaf proximal/distal pattern formation; production of siRNA involved in RNA interference; primary miRNA processing; pre-miRNA processing; production of miRNAs involved in gene silencing by miRNA; mRNA cleavage involved i…	GO:0003725 GO:0004525 GO:0005515 GO:0035198 GO:0042802	double-stranded RNA binding; ribonuclease III activity; protein binding; miRNA binding; identical protein binding;	GO:0005634 GO:0010445 GO:0016607	nucleus; nuclear dicing body; nuclear speck	PF00035	dsrm;	AT1G09700|HYL1|DRB1|AtDRB1|HYPONASTIC LEAVES 1|DSRNA-BINDING PROTEIN 1|F21M12.9|F21M12_9
Glyma.04g095800	692	UniRef100_I1JV81 Uncharacterized protein n=1 Tax=Glycine max TaxID=3847 RepID=I1JV81_SOYBN	0	99.86	UniRef100_A0A445KY50 Geranylgeranyl transferase type-2 subunit alpha 1 n=1 Tax=Glycine soja TaxID=3848 RepID=A0A445KY50_GLYSO	0	99.86	AT4G24490.1 | Symbols: RGTA1, ATRGTA1 | RAB geranylgeranyl transferase alpha subunit 1 | chr4:12655330-12658103 REVERSE LENGTH=678	0	99.57	GO:0018344 GO:0046686	protein geranylgeranylation; response to cadmium ion;	GO:0004663	Rab geranylgeranyltransferase activity;	GO:0005634 GO:0005737 GO:0005829 GO:0005968	nucleus; cytoplasm; cytosol; Rab-protein geranylgeranyltransferase complex	PF01239	PPTA;	AT4G24490|RGTA1|ATRGTA1|RAB geranylgeranyl transferase alpha subunit 1|F22K18.310
Glyma.04g095900	222	UniRef100_I1JV82 TPR_REGION domain-containing protein n=2 Tax=Soja TaxID=1462606 RepID=I1JV82_SOYBN	6e-156	99.55	UniRef100_I1JV82 TPR_REGION domain-containing protein n=2 Tax=Soja TaxID=1462606 RepID=I1JV82_SOYBN	6e-156	99.55	AT5G65520.1 | Symbols: | Tetratricopeptide repeat (TPR)-like superfamily protein | chr5:26189876-26190496 REVERSE LENGTH=206	4e-39	88.74	GO:0008150	biological process;	NA	NA	GO:0016021	integral component of membrane	PF00515	TPR_1;	AT5G65520|K21L13.2|K21L13_2
Glyma.04g096000	928	UniRef100_I1JV83 Protein kinase domain-containing protein n=2 Tax=Glycine max TaxID=3847 RepID=I1JV83_SOYBN	0	99.89	UniRef100_I1JV83 Protein kinase domain-containing protein n=2 Tax=Glycine max TaxID=3847 RepID=I1JV83_SOYBN	0	99.89	AT4G24480.1 | Symbols: | Protein kinase superfamily protein | chr4:12650410-12654755 FORWARD LENGTH=956	0	99.68	GO:0006468	protein phosphorylation;	GO:0004674 GO:0004712	protein serine/threonine kinase activity; protein serine/threonine/tyrosine kinase activity;	GO:0005634	nucleus	PF07714 PF14381	Pkinase_Tyr; EDR1;	AT4G24480|T22A6.310|T22A6_310
Glyma.04g096100	3257	UniRef100_A0A0R0K6F3 Uncharacterized protein n=2 Tax=Glycine max TaxID=3847 RepID=A0A0R0K6F3_SOYBN	0	99.97	UniRef100_UPI00103F5432 BEACH domain-containing protein B-like isoform X1 n=2 Tax=Glycine soja TaxID=3848 RepID=UPI00103F5432	0	99.97	AT1G58230.1 | Symbols: | binding | chr1:21566331-21578865 FORWARD LENGTH=2604	0	79.77	NA	NA	NA	NA	GO:0005634 GO:0005739	nucleus; mitochondrion	PF13385 PF00400 PF16057 PF14844 PF15787 PF02138 PF00400 PF16057 PF14844 PF15787 PF02138	Laminin_G_3; WD40; DUF4800; PH_BEACH; DUF4704; Beach; WD40; DUF4800; PH_BEACH; DUF4704; Beach;	AT1G58230
Glyma.04g139600	126	UniRef100_K7KKA8 Uncharacterized protein n=1 Tax=Glycine max TaxID=3847 RepID=K7KKA8_SOYBN	5e-82	99.21	NA	NA	NA	NA	NA	NA	NA	NA	NA	NA	NA	NA	NA	NA	NA
Glyma.04g139700	104	UniRef100_A0A0R0K8H5 Uncharacterized protein n=1 Tax=Glycine max TaxID=3847 RepID=A0A0R0K8H5_SOYBN	3e-46	72.12	UniRef100_C6SYR7 Cupin_3 domain-containing protein n=3 Tax=Soja TaxID=1462606 RepID=C6SYR7_SOYBN	5e-45	73.08	AT4G10300.1 | Symbols: | RmlC-like cupins superfamily protein | chr4:6384564-6385946 FORWARD LENGTH=134	9e-11	49.04	NA	NA	GO:0003674	molecular function;	GO:0005634 GO:0005829 GO:0009507	nucleus; cytosol; chloroplast	NA	NA	AT4G10300
Glyma.04g139800	189	UniRef100_A0A0B2P1Y7 Dirigent protein n=2 Tax=Soja TaxID=1462606 RepID=A0A0B2P1Y7_GLYSO	9e-135	99.47	UniRef100_A0A0B2P1Y7 Dirigent protein n=2 Tax=Soja TaxID=1462606 RepID=A0A0B2P1Y7_GLYSO	9e-135	99.47	AT1G65870.1 | Symbols: | Disease resistance-responsive (dirigent-like protein) family protein | chr1:24503624-24504193 FORWARD LENGTH=189	5e-46	78.84	NA	NA	NA	NA	GO:0005576 GO:0005618	extracellular region; cell wall	PF03018	Dirigent;	AT1G65870
Glyma.04g186400	355	UniRef100_I1JXA3 Uncharacterized protein n=2 Tax=Glycine max TaxID=3847 RepID=I1JXA3_SOYBN	0	99.72	UniRef100_A0A445L235 FKBP12-interacting protein of 37 kDa n=1 Tax=Glycine soja TaxID=3848 RepID=A0A445L235_GLYSO	0	99.72	AT3G54170.1 | Symbols: ATFIP37, FIP37 | FKBP12 interacting protein 37 | chr3:20056848-20059396 FORWARD LENGTH=330	5e-137	80	GO:0000381 GO:0001510 GO:0006397 GO:0008380 GO:0010073 GO:0080009	regulation of alternative mRNA splicing, via spliceosome; RNA methylation; mRNA processing; RNA splicing; meristem maintenance; mRNA methylation;	GO:0005515 GO:0043621	protein binding; protein self-association;	GO:0005634 GO:0009506 GO:0016607	nucleus; plasmodesma; nuclear speck	PF17098	Wtap;	AT3G54170|ATFIP37|FIP37|FKBP12 interacting protein 37|F24B22.130
Glyma.04g186500	509	UniRef100_I1JXA4 G-patch domain-containing protein n=1 Tax=Glycine max TaxID=3847 RepID=I1JXA4_SOYBN	0	99.8	UniRef100_I1JXA4 G-patch domain-containing protein n=1 Tax=Glycine max TaxID=3847 RepID=I1JXA4_SOYBN	0	99.8	AT4G34140.1 | Symbols: | D111/G-patch domain-containing protein | chr4:16350942-16354022 FORWARD LENGTH=530	2e-108	99.21	NA	NA	NA	NA	GO:0005634	nucleus	PF01585	G-patch;	AT4G34140
Glyma.04g186700	525	UniRef100_I1JXA5 Alliinase_C domain-containing protein n=3 Tax=Glycine max TaxID=3847 RepID=I1JXA5_SOYBN	0	99.81	UniRef100_I1JXA5 Alliinase_C domain-containing protein n=3 Tax=Glycine max TaxID=3847 RepID=I1JXA5_SOYBN	0	99.81	AT4G24670.1 | Symbols: TAR2 | tryptophan aminotransferase related 2 | chr4:12727940-12730694 REVERSE LENGTH=440	1e-167	68	GO:0009684 GO:0009723 GO:0009793 GO:0009908 GO:0009958 GO:0010078 GO:0010087 GO:0010588 GO:0042742 GO:0043562 GO:0048367 GO:0048467 GO:0048527 GO:0048825 GO:0080022	indoleacetic acid biosynthetic process; response to ethylene; embryo development ending in seed dormancy; flower development; positive gravitropism; maintenance of root meristem identity; phloem or xylem histogenesis; cotyledon vascular tissue pattern formation; defense response to bacterium; cellular response to nitrogen levels; shoot system development; gynoecium development; lateral root devel…	GO:0016846 GO:0050362 GO:0080097	carbon-sulfur lyase activity; L-tryptophan:2-oxoglutarate aminotransferase activity; L-tryptophan:pyruvate aminotransferase activity;	GO:0005789 GO:0016021	endoplasmic reticulum membrane; integral component of membrane	PF00155	Aminotran_1_2;	AT4G24670|TAR2|AtTAR2|tryptophan aminotransferase related 2|F22K18.130|F22K18_130
Glyma.04g186800	280	UniRef100_I1JXA6 Uncharacterized protein n=1 Tax=Glycine max TaxID=3847 RepID=I1JXA6_SOYBN	0	99.64	UniRef100_A0A4D6NSE3 Structure-specific endonuclease subunit SLX1 n=1 Tax=Vigna unguiculata TaxID=3917 RepID=A0A4D6NSE3_VIGUN	3e-131	79.29	AT1G64310.1 | Symbols: | Tetratricopeptide repeat (TPR)-like superfamily protein | chr1:23866053-23867711 FORWARD LENGTH=552	5e-62	75.36	GO:0009451 GO:1900864	RNA modification; mitochondrial RNA modification;	NA	NA	GO:0005739 GO:0043231	mitochondrion; intracellular membrane-bounded organelle	PF01535 PF13041	PPR; PPR_2;	AT1G64310|OTP71|Organelle transcript processing 71|F15H21.19|F15H21_19
Glyma.04g186900	183	UniRef100_I1JXA7 Elongated petiolule 2 n=1 Tax=Glycine max TaxID=3847 RepID=I1JXA7_SOYBN	2e-131	99.45	UniRef100_I1JXA7 Elongated petiolule 2 n=1 Tax=Glycine max TaxID=3847 RepID=I1JXA7_SOYBN	2e-131	99.45	AT5G63090.2 | Symbols: LOB | Lateral organ boundaries (LOB) domain family protein | chr5:25308723-25309283 REVERSE LENGTH=186	5e-74	99.45	GO:0007275 GO:0010199	multicellular organism development; organ boundary specification between lateral organs and the meristem;	GO:0005515	protein binding;	GO:0005634	nucleus	PF03195	LOB;	AT5G63090|LOB|LATERAL ORGAN BOUNDARIES|MDC12.5|MDC12_5
Glyma.04g187000	466	UniRef100_K7KKZ9 Histone deacetylase n=2 Tax=Soja TaxID=1462606 RepID=K7KKZ9_SOYBN	0	99.79	UniRef100_K7KKZ9 Histone deacetylase n=2 Tax=Soja TaxID=1462606 RepID=K7KKZ9_SOYBN	0	99.79	AT5G63110.1 | Symbols: HDA6, AXE1, ATHDA6, RTS1, RPD3B, SIL1 | histone deacetylase 6 | chr5:25315834-25318227 REVERSE LENGTH=471	0	97.64	GO:0009651 GO:0009737 GO:0009793 GO:0010228 GO:0010431 GO:0016441 GO:0016458 GO:0016575 GO:0045944 GO:0070932 GO:0070933	response to salt stress; response to abscisic acid; embryo development ending in seed dormancy; vegetative to reproductive phase transition of meristem; seed maturation; posttranscriptional gene silencing; gene silencing; histone deacetylation; positive regulation of transcription by RNA polymerase II; histone H3 deacetylation; histone H4 deacetylation;	GO:0004407 GO:0005515 GO:0032041	histone deacetylase activity; protein binding; NAD-dependent histone deacetylase activity (H3-K14 specific);	GO:0000118 GO:0005634 GO:0005730 GO:0009941	histone deacetylase complex; nucleus; nucleolus; chloroplast envelope	PF00850	Hist_deacetyl;	AT5G63110|HDA6|AXE1|ATHDA6|RTS1|RPD3B|SIL1|histone deacetylase 6|RNA-MEDIATED TRANSCRIPTIONAL SILENCING 1|MDC12.7|MDC12_7
Glyma.05g066500	295	UniRef100_A0A0B2R8I7 (S)-ureidoglycine aminohydrolase isoform A n=3 Tax=Soja TaxID=1462606 RepID=A0A0B2R8I7_GLYSO	0	99.66	UniRef100_A0A0B2R8I7 (S)-ureidoglycine aminohydrolase isoform A n=3 Tax=Soja TaxID=1462606 RepID=A0A0B2R8I7_GLYSO	0	99.66	AT4G17050.1 | Symbols: UGLYAH | ureidoglycine aminohydrolase | chr4:9589662-9592413 FORWARD LENGTH=298	2e-165	99.66	GO:0000256 GO:0006145 GO:0006355 GO:0010136	allantoin catabolic process; purine nucleobase catabolic process; regulation of transcription, DNA-templated; ureide catabolic process;	GO:0003700 GO:0046872 GO:0071522	DNA-binding transcription factor activity; metal ion binding; ureidoglycine aminohydrolase activity;	GO:0005783 GO:0005829	endoplasmic reticulum; cytosol	PF07883	Cupin_2;	AT4G17050|UGLYAH|ureidoglycine aminohydrolase|DL4555W|FCAALL.343
Glyma.05g087300	157	UniRef100_I1K1V3 Uncharacterized protein n=4 Tax=Soja TaxID=1462606 RepID=I1K1V3_SOYBN	3e-107	99.36	UniRef100_A0A1S3UZ34 probable prefoldin subunit 2 n=1 Tax=Vigna radiata var. radiata TaxID=3916 RepID=A0A1S3UZ34_VIGRR	3e-96	92.99	AT3G22480.2 | Symbols: PDF2 | prefoldin 2 | chr3:7969080-7969526 FORWARD LENGTH=148	3e-67	89.81	GO:0006457	protein folding;	GO:0044183 GO:0051082	protein folding chaperone; unfolded protein binding;	GO:0005737 GO:0016272	cytoplasm; prefoldin complex	PF01920	Prefoldin_2;	AT3G22480|PDF2|prefoldin 2|F16J14.4
Glyma.05g087400	558	UniRef100_K7KNW5 WD_REPEATS_REGION domain-containing protein n=2 Tax=Glycine max TaxID=3847 RepID=K7KNW5_SOYBN	0	99.82	UniRef100_K7KNW5 WD_REPEATS_REGION domain-containing protein n=2 Tax=Glycine max TaxID=3847 RepID=K7KNW5_SOYBN	0	99.82	AT3G21060.1 | Symbols: | Transducin/WD40 repeat-like superfamily protein | chr3:7377822-7379942 FORWARD LENGTH=547	0	95.88	GO:0010228	vegetative to reproductive phase transition of meristem;	NA	NA	GO:0005634 GO:0048188	nucleus; Set1C/COMPASS complex	PF00400	WD40;	AT3G21060|RBL|RbBP5 LIKE|MSA6.10
Glyma.05g115200	451	UniRef100_A0A0B2SEP1 Pentatricopeptide repeat-containing protein, mitochondrial n=2 Tax=Soja TaxID=1462606 RepID=A0A0B2SEP1_GLYSO	0	99.78	UniRef100_A0A0B2SEP1 Pentatricopeptide repeat-containing protein, mitochondrial n=2 Tax=Soja TaxID=1462606 RepID=A0A0B2SEP1_GLYSO	0	99.78	AT4G35850.1 | Symbols: | Pentatricopeptide repeat (PPR) superfamily protein | chr4:16983638-16986681 FORWARD LENGTH=444	0	99.11	NA	NA	GO:0003674	molecular function;	GO:0005739	mitochondrion	PF01535 PF13041	PPR; PPR_2;	AT4G35850
Glyma.05g115300	426	UniRef100_K7KPN6 RRM domain-containing protein n=1 Tax=Glycine max TaxID=3847 RepID=K7KPN6_SOYBN	0	99.77	UniRef100_K7KPN6 RRM domain-containing protein n=1 Tax=Glycine max TaxID=3847 RepID=K7KPN6_SOYBN	0	99.77	NA	NA	NA	NA	NA	NA	NA	NA	NA	PF00076 PF14111	RRM_1; DUF4283;	NA
Glyma.05g115500	118	UniRef100_A0A0B2SCH4 Uncharacterized protein n=2 Tax=Soja TaxID=1462606 RepID=A0A0B2SCH4_GLYSO	5e-81	99.15	UniRef100_UPI000F7C2115 uncharacterized protein LOC113868094 n=1 Tax=Abrus precatorius TaxID=3816 RepID=UPI000F7C2115	2e-54	99.15	AT5G14410.1 | Symbols: | unknown protein; Has 23 Blast hits to 23 proteins in 9 species: Archae - 0; Bacteria - 0; Metazoa - 0; Fungi - 0; Plants - 23; Viruses - 0; Other Eukaryotes - 0 (source: NCBI BLink). | chr5:4646897-4647398 REVERSE LENGTH=133	1e-09	35.59	GO:0008150	biological process;	GO:0003674	molecular function;	GO:0005739	mitochondrion	NA	NA	AT5G14410|F18O22.200|F18O22_200
Glyma.05g115700	522	UniRef100_A0A0B2SES2 E3 ubiquitin-protein ligase RGLG2 n=3 Tax=Soja TaxID=1462606 RepID=A0A0B2SES2_GLYSO	0	99.81	UniRef100_A0A0B2SES2 E3 ubiquitin-protein ligase RGLG2 n=3 Tax=Soja TaxID=1462606 RepID=A0A0B2SES2_GLYSO	0	99.81	AT5G14420.1 | Symbols: RGLG2 | RING domain ligase2 | chr5:4648355-4650563 REVERSE LENGTH=468	0	83.52	GO:0009690 GO:0009738 GO:0009850 GO:0080148	cytokinin metabolic process; abscisic acid-activated signaling pathway; auxin metabolic process; negative regulation of response to water deprivation;	GO:0004842 GO:0005515 GO:0046872	ubiquitin-protein transferase activity; protein binding; metal ion binding;	GO:0005634 GO:0005886	nucleus; plasma membrane	PF13920 PF07002	zf-C3HC4_3; Copine;	AT5G14420|RGLG2|RING domain ligase2|F18O22.210|F18O22_210
Glyma.05g131400	399	UniRef100_I1K354 Uncharacterized protein n=2 Tax=Soja TaxID=1462606 RepID=I1K354_SOYBN	0	99.75	UniRef100_A0A445JC21 Aspartate carbamoyltransferase 2, chloroplastic isoform A n=3 Tax=Soja TaxID=1462606 RepID=A0A445JC21_GLYSO	0	99.75	AT3G20330.1 | Symbols: PYRB | PYRIMIDINE B | chr3:7090354-7091904 REVERSE LENGTH=390	0	99.75	GO:0006207 GO:0006520 GO:0006807 GO:0009220 GO:0016036 GO:0044205	de novo' pyrimidine nucleobase biosynthetic process; cellular amino acid metabolic process; nitrogen compound metabolic process; pyrimidine ribonucleotide biosynthetic process; cellular response to phosphate starvation; 'de novo' UMP biosynthetic process;	GO:0004070 GO:0005515 GO:0016597	aspartate carbamoyltransferase activity; protein binding; amino acid binding;	GO:0005737 GO:0005829 GO:0009507 GO:0009570	cytoplasm; cytosol; chloroplast; chloroplast stroma	PF00185 PF02729	OTCace; OTCace_N;	AT3G20330|PYRB|PYRIMIDINE B|MQC12.14
Glyma.05g131500	2336	UniRef100_K7KPZ4 Uncharacterized protein n=1 Tax=Glycine max TaxID=3847 RepID=K7KPZ4_SOYBN	0	99.96	UniRef100_A0A445KMV0 Protein CHROMATIN REMODELING 4 isoform A n=1 Tax=Glycine soja TaxID=3848 RepID=A0A445KMV0_GLYSO	0	99.96	AT5G44800.1 | Symbols: CHR4, PKR1 | chromatin remodeling 4 | chr5:18083659-18092162 REVERSE LENGTH=2223	0	96.02	NA	NA	NA	NA	GO:0005634 GO:0009506	nucleus; plasmodesma	PF06465 PF00628 PF04851 PF00385 PF00271	DUF1087; PHD; ResIII; Chromo; Helicase_C;	AT5G44800
Glyma.05g131800	797	UniRef100_UPI0007192795 potassium transporter 10 isoform X1 n=1 Tax=Glycine max TaxID=3847 RepID=UPI0007192795	0	99.87	UniRef100_UPI0007192795 potassium transporter 10 isoform X1 n=1 Tax=Glycine max TaxID=3847 RepID=UPI0007192795	0	99.87	AT2G35060.2 | Symbols: KUP11 | K+ uptake permease 11 | chr2:14775184-14778184 REVERSE LENGTH=793	0	99.87	GO:0006813 GO:0009555 GO:0071805	potassium ion transport; pollen development; potassium ion transmembrane transport;	GO:0015079	potassium ion transmembrane transporter activity;	GO:0005737 GO:0005886 GO:0016020 GO:0016021	cytoplasm; plasma membrane; membrane; integral component of membrane	PF02705	K_trans;	AT2G35060|KUP11|K+ uptake permease 11|F19I3.29|F19I3_29
Glyma.05g132000	696	UniRef100_A0A445KND3 ATP-dependent zinc metalloprotease FTSH 2, chloroplastic isoform C n=3 Tax=Soja TaxID=1462606 RepID=A0A445KND3_GLYSO	0	99.86	UniRef100_A0A445KND3 ATP-dependent zinc metalloprotease FTSH 2, chloroplastic isoform C n=3 Tax=Soja TaxID=1462606 RepID=A0A445KND3_GLYSO	0	99.86	AT2G30950.1 | Symbols: VAR2, FTSH2 | FtsH extracellular protease family | chr2:13174692-13177064 FORWARD LENGTH=695	0	98.42	GO:0006508 GO:0007275 GO:0009658 GO:0010027 GO:0010205 GO:0010206 GO:0010304 GO:0030163 GO:0048564 GO:0072593	proteolysis; multicellular organism development; chloroplast organization; thylakoid membrane organization; photoinhibition; photosystem II repair; PSII associated light-harvesting complex II catabolic process; protein catabolic process; photosystem I assembly; reactive oxygen species metabolic process;	GO:0004176 GO:0004222 GO:0005524 GO:0008237 GO:0046872	ATP-dependent peptidase activity; metalloendopeptidase activity; ATP binding; metallopeptidase activity; metal ion binding;	GO:0005777 GO:0009507 GO:0009534 GO:0009535 GO:0009579 GO:0009941 GO:0016021 GO:0031977	peroxisome; chloroplast; chloroplast thylakoid; chloroplast thylakoid membrane; thylakoid; chloroplast envelope; integral component of membrane; thylakoid lumen	PF06480 PF00004 PF01434	FtsH_ext; AAA; Peptidase_M41;	AT2G30950|VAR2|FTSH2|VARIEGATED 2|F7F1.16|F7F1_16
Glyma.05g132100	491	UniRef100_I1K361 Uncharacterized protein n=2 Tax=Soja TaxID=1462606 RepID=I1K361_SOYBN	0	99.8	UniRef100_A0A4D6L5L2 UDP-N-acetylglucosamine pyrophosphorylase n=1 Tax=Vigna unguiculata TaxID=3917 RepID=A0A4D6L5L2_VIGUN	0	99.8	AT1G31070.2 | Symbols: GlcNAc1pUT1 | N-acetylglucosamine-1-phosphate uridylyltransferase 1 | chr1:11084951-11088361 FORWARD LENGTH=505	0	96.74	GO:0006047 GO:0006048 GO:0009553 GO:0009555 GO:0009793 GO:0019276	UDP-N-acetylglucosamine metabolic process; UDP-N-acetylglucosamine biosynthetic process; embryo sac development; pollen development; embryo development ending in seed dormancy; UDP-N-acetylgalactosamine metabolic process;	GO:0003977 GO:0052630 GO:0070569	UDP-N-acetylglucosamine diphosphorylase activity; UDP-N-acetylgalactosamine diphosphorylase activity; uridylyltransferase activity;	GO:0005737 GO:0005829 GO:0005886	cytoplasm; cytosol; plasma membrane	PF01704	UDPGP;	AT1G31070|GlcNAc1pUT1|GLCNA.UT1|N-acetylglucosamine-1-phosphate uridylyltransferase 1|F17F8.1
Glyma.05g132200	351	UniRef100_K7KQ02 Uncharacterized protein n=2 Tax=Soja TaxID=1462606 RepID=K7KQ02_SOYBN	0	99.72	UniRef100_A0A0B2R9W8 SAL1 phosphatase n=1 Tax=Glycine soja TaxID=3848 RepID=A0A0B2R9W8_GLYSO	0	99.72	AT5G63980.1 | Symbols: SAL1, ALX8, ATSAL1, HOS2, FRY1, RON1 | Inositol monophosphatase family protein | chr5:25609840-25611802 FORWARD LENGTH=407	0	99.72	GO:0000103 GO:0006401 GO:0006790 GO:0009409 GO:0009414 GO:0009416 GO:0009651 GO:0009738 GO:0009968 GO:0010587 GO:0042752 GO:0043157 GO:0045892 GO:0046854 GO:0048015 GO:0048573 GO:0050826 GO:0051512 GO:0070994 GO:0080141	sulfate assimilation; RNA catabolic process; sulfur compound metabolic process; response to cold; response to water deprivation; response to light stimulus; response to salt stress; abscisic acid-activated signaling pathway; negative regulation of signal transduction; miRNA catabolic process; regulation of circadian rhythm; response to cation stress; negative regulation of transcription, DNA-temp…	GO:0004441 GO:0008441 GO:0042578 GO:0046872	inositol-1,4-bisphosphate 1-phosphatase activity; 3'(2'),5'-bisphosphate nucleotidase activity; phosphoric ester hydrolase activity; metal ion binding;	GO:0005622 GO:0005634 GO:0005737 GO:0005739 GO:0005829 GO:0009507 GO:0009570	intracellular; nucleus; cytoplasm; mitochondrion; cytosol; chloroplast; chloroplast stroma	PF00459	Inositol_P;	AT5G63980|SAL1|ALX8|ATSAL1|HOS2|FRY1|RON1|SUPO1|AtFRY1|ALTERED EXPRESSION OF APX2 8|HIGH EXPRESSION OF OSMOTICALLY RESPONSIVE GENES 2|FIERY1|ROTUNDA 1|suppressors of PIN1 overexpression 1|MBM17.8|MBM17_8
Glyma.05g132300	200	UniRef100_K7KQ03 B box-type domain-containing protein n=1 Tax=Glycine max TaxID=3847 RepID=K7KQ03_SOYBN	2e-145	99.5	UniRef100_K7KQ03 B box-type domain-containing protein n=1 Tax=Glycine max TaxID=3847 RepID=K7KQ03_SOYBN	2e-145	99.5	AT1G31040.1 | Symbols: | PLATZ transcription factor family protein | chr1:11069793-11072182 REVERSE LENGTH=243	2e-75	93.5	GO:0010150 GO:0048366	leaf senescence; leaf development;	NA	NA	GO:0005634 GO:0005739	nucleus; mitochondrion	PF04640	PLATZ;	AT1G31040|ORE15|ORESARA15|F17F8.4
Glyma.05g171900	879	UniRef100_I1K4D2 Uncharacterized protein n=1 Tax=Glycine max TaxID=3847 RepID=I1K4D2_SOYBN	0	99.89	UniRef100_A0A445KQ15 Cytochrome b561, DM13 and DOMON domain-containing protein n=1 Tax=Glycine soja TaxID=3848 RepID=A0A445KQ15_GLYSO	0	99.89	AT5G54830.1 | Symbols: | DOMON domain-containing protein / dopamine beta-monooxygenase N-terminal domain-containing protein | chr5:22273394-22276117 FORWARD LENGTH=907	0	96.81	GO:0055114	oxidation-reduction process;	GO:0046872	metal ion binding;	GO:0005768 GO:0005794 GO:0005802 GO:0016021	endosome; Golgi apparatus; trans-Golgi network; integral component of membrane	PF03188 PF10517 PF03351	Cytochrom_B561; DM13; DOMON;	AT5G54830|MBG8.9|MBG8_9
Glyma.05g172000	879	UniRef100_K7KQS0 Uncharacterized protein n=2 Tax=Soja TaxID=1462606 RepID=K7KQS0_SOYBN	0	99.89	UniRef100_A0A445KQ15 Cytochrome b561, DM13 and DOMON domain-containing protein n=1 Tax=Glycine soja TaxID=3848 RepID=A0A445KQ15_GLYSO	0	99.89	AT5G54830.1 | Symbols: | DOMON domain-containing protein / dopamine beta-monooxygenase N-terminal domain-containing protein | chr5:22273394-22276117 FORWARD LENGTH=907	0	96.81	GO:0055114	oxidation-reduction process;	GO:0046872	metal ion binding;	GO:0005768 GO:0005794 GO:0005802 GO:0016021	endosome; Golgi apparatus; trans-Golgi network; integral component of membrane	PF03188 PF10517 PF03351 PF10517 PF03351	Cytochrom_B561; DM13; DOMON; DM13; DOMON;	AT5G54830|MBG8.9|MBG8_9
Glyma.05g172100	174	UniRef100_A0A0R0K3J4 Uncharacterized protein n=1 Tax=Glycine max TaxID=3847 RepID=A0A0R0K3J4_SOYBN	4e-122	99.43	UniRef100_A0A445KQ08 AvrRpt-cleavage domain-containing protein n=1 Tax=Glycine soja TaxID=3848 RepID=A0A445KQ08_GLYSO	1e-90	85.63	AT3G26085.2 | Symbols: | CAAX amino terminal protease family protein | chr3:9530842-9532397 FORWARD LENGTH=322	6e-34	58.62	GO:0071586	CAAX-box protein processing;	GO:0004197	cysteine-type endopeptidase activity;	GO:0009507 GO:0016021	chloroplast; integral component of membrane	NA	NA	AT3G26085
Glyma.05g172200	204	UniRef100_A0A445KPQ0 Actin-related protein 3 n=1 Tax=Glycine soja TaxID=3848 RepID=A0A445KPQ0_GLYSO	1e-124	90.69	UniRef100_A0A2P5B0P8 Actin family n=1 Tax=Parasponia andersonii TaxID=3476 RepID=A0A2P5B0P8_PARAD	7e-110	83.33	AT1G13180.1 | Symbols: DIS1, ARP3, ATARP3 | Actin-like ATPase superfamily protein | chr1:4495394-4498204 FORWARD LENGTH=427	2e-107	83.33	GO:0000902 GO:0007015 GO:0007275 GO:0009825 GO:0010090 GO:0034314	cell morphogenesis; actin filament organization; multicellular organism development; multidimensional cell growth; trichome morphogenesis; Arp2/3 complex-mediated actin nucleation;	GO:0005524 GO:0051015	ATP binding; actin filament binding;	GO:0005737 GO:0005829 GO:0005885 GO:0030479	cytoplasm; cytosol; Arp2/3 protein complex; actin cortical patch	PF00022	Actin;	AT1G13180|DIS1|ARP3|ATARP3|DISTORTED TRICHOMES 1|ACTIN-RELATED PROTEIN 3|ARABIDOPSIS THALIANA ACTIN-RELATED PROTEIN 3|F3F19.20|F3F19_20
Glyma.05g172300	188	UniRef100_C6TLH3 Uncharacterized protein n=2 Tax=Soja TaxID=1462606 RepID=C6TLH3_SOYBN	8e-128	99.47	UniRef100_A0A445JE16 Photosystem II core complex proteins psbY, chloroplastic n=2 Tax=Soja TaxID=1462606 RepID=A0A445JE16_GLYSO	4e-96	99.47	AT1G67740.1 | Symbols: PSBY, YCF32 | photosystem II BY | chr1:25394429-25394998 REVERSE LENGTH=189	3e-45	92.02	GO:0010205 GO:0015979 GO:0045454	photoinhibition; photosynthesis; cell redox homeostasis;	GO:0030145	manganese ion binding;	GO:0009507 GO:0009523 GO:0009533 GO:0009534 GO:0009535 GO:0016021	chloroplast; photosystem II; chloroplast stromal thylakoid; chloroplast thylakoid; chloroplast thylakoid membrane; integral component of membrane	PF06298	PsbY;	AT1G67740|PSBY|YCF32|photosystem II BY|F12A21.13|F12A21_13|PSBY-1|psby-2
Glyma.05g172400	535	UniRef100_A0A445KPN0 E3 ubiquitin-protein ligase HERC2 isoform A n=2 Tax=Soja TaxID=1462606 RepID=A0A445KPN0_GLYSO	0	99.81	UniRef100_A0A445KPN0 E3 ubiquitin-protein ligase HERC2 isoform A n=2 Tax=Soja TaxID=1462606 RepID=A0A445KPN0_GLYSO	0	99.81	AT3G26100.2 | Symbols: | Regulator of chromosome condensation (RCC1) family protein | chr3:9538063-9540149 FORWARD LENGTH=532	0	99.63	GO:0008150	biological process;	NA	NA	GO:0005737	cytoplasm	PF00415	RCC1;	AT3G26100|MPE11.29
Glyma.05g172500	112	UniRef100_K7KQS4 Uncharacterized protein n=1 Tax=Glycine max TaxID=3847 RepID=K7KQS4_SOYBN	1e-67	99.11	UniRef100_A0A072TT88 Transmembrane protein, putative n=1 Tax=Medicago truncatula TaxID=3880 RepID=A0A072TT88_MEDTR	7e-13	99.11	NA	NA	NA	NA	NA	NA	NA	NA	NA	NA	NA	NA
Glyma.05g172600	429	UniRef100_I1K4D7 Uncharacterized protein n=2 Tax=Soja TaxID=1462606 RepID=I1K4D7_SOYBN	0	99.77	UniRef100_A0A2P5B0P8 Actin family n=1 Tax=Parasponia andersonii TaxID=3476 RepID=A0A2P5B0P8_PARAD	0	99.77	AT1G13180.1 | Symbols: DIS1, ARP3, ATARP3 | Actin-like ATPase superfamily protein | chr1:4495394-4498204 FORWARD LENGTH=427	0	99.77	GO:0000902 GO:0007015 GO:0007275 GO:0009825 GO:0010090 GO:0034314	cell morphogenesis; actin filament organization; multicellular organism development; multidimensional cell growth; trichome morphogenesis; Arp2/3 complex-mediated actin nucleation;	GO:0005524 GO:0051015	ATP binding; actin filament binding;	GO:0005737 GO:0005829 GO:0005885 GO:0030479	cytoplasm; cytosol; Arp2/3 protein complex; actin cortical patch	PF00022	Actin;	AT1G13180|DIS1|ARP3|ATARP3|DISTORTED TRICHOMES 1|ACTIN-RELATED PROTEIN 3|ARABIDOPSIS THALIANA ACTIN-RELATED PROTEIN 3|F3F19.20|F3F19_20
Glyma.05g172800	65	UniRef100_A0A445JE11 Uncharacterized protein n=2 Tax=Soja TaxID=1462606 RepID=A0A445JE11_GLYSO	9e-38	98.46	UniRef100_UPI000F7C5750 uncharacterized protein LOC113846514 n=1 Tax=Abrus precatorius TaxID=3816 RepID=UPI000F7C5750	3e-34	98.46	AT1G67785.1 | Symbols: | unknown protein; Has 30 Blast hits to 30 proteins in 12 species: Archae - 0; Bacteria - 0; Metazoa - 0; Fungi - 0; Plants - 30; Viruses - 0; Other Eukaryotes - 0 (source: NCBI BLink). | chr1:25416100-25416984 REVERSE LENGTH=63	4e-28	98.46	GO:0008150	biological process;	GO:0003674	molecular function;	GO:0005739 GO:0005747	mitochondrion; mitochondrial respiratory chain complex I	NA	NA	AT1G67785
Glyma.05g173000	420	UniRef100_I1K4D9 Uncharacterized protein n=1 Tax=Glycine max TaxID=3847 RepID=I1K4D9_SOYBN	0	99.76	UniRef100_UPI000549FBD1 uncharacterized protein LOC114413063 n=1 Tax=Glycine soja TaxID=3848 RepID=UPI000549FBD1	0	99.76	AT5G25500.1 | Symbols: | unknown protein; Has 1807 Blast hits to 1807 proteins in 277 species: Archae - 0; Bacteria - 0; Metazoa - 736; Fungi - 347; Plants - 385; Viruses - 0; Other Eukaryotes - 339 (source: NCBI BLink). | chr5:8881118-8882380 FORWARD LENGTH=420	1e-130	95.95	GO:0008150	biological process;	GO:0004527	exonuclease activity;	GO:0005739	mitochondrion	NA	NA	AT5G25500|T14C9.40|T14C9_40
Glyma.05g173100	140	UniRef100_I1K4E2 Uncharacterized protein n=1 Tax=Glycine max TaxID=3847 RepID=I1K4E2_SOYBN	2e-94	99.29	UniRef100_A0A1S3UWA6 uncharacterized protein LOC106769307 isoform X1 n=2 Tax=Vigna radiata var. radiata TaxID=3916 RepID=A0A1S3UWA6_VIGRR	1e-77	99.29	AT1G16790.1 | Symbols: | ribosomal protein-related | chr1:5744638-5745072 FORWARD LENGTH=144	8e-43	91.43	GO:0008150	biological process;	GO:0003674	molecular function;	GO:0005634 GO:0005840 GO:0009507 GO:0009535 GO:0009536 GO:0009941	nucleus; ribosome; chloroplast; chloroplast thylakoid membrane; plastid; chloroplast envelope	NA	NA	AT1G16790|F17F16.10|F17F16_10
Glyma.05g173300	572	UniRef100_K7KQT1 Cellulase domain-containing protein n=1 Tax=Glycine max TaxID=3847 RepID=K7KQT1_SOYBN	0	99.83	UniRef100_K7KQT1 Cellulase domain-containing protein n=1 Tax=Glycine max TaxID=3847 RepID=K7KQT1_SOYBN	0	99.83	AT1G13130.1 | Symbols: | Cellulase (glycosyl hydrolase family 5) protein | chr1:4474726-4477820 FORWARD LENGTH=552	0	89.16	GO:0005975	carbohydrate metabolic process;	GO:0004553	hydrolase activity, hydrolyzing O-glycosyl compounds;	GO:0009507	chloroplast	PF00652 PF00150	Ricin_B_lectin; Cellulase;	AT1G13130|F3F19.15|F3F19_15
Glyma.05g173400	558	UniRef100_K7KQT2 Cellulase domain-containing protein n=2 Tax=Soja TaxID=1462606 RepID=K7KQT2_SOYBN	0	99.82	UniRef100_K7KQT2 Cellulase domain-containing protein n=2 Tax=Soja TaxID=1462606 RepID=K7KQT2_SOYBN	0	99.82	AT1G13130.1 | Symbols: | Cellulase (glycosyl hydrolase family 5) protein | chr1:4474726-4477820 FORWARD LENGTH=552	0	92.29	GO:0005975	carbohydrate metabolic process;	GO:0004553	hydrolase activity, hydrolyzing O-glycosyl compounds;	GO:0009507	chloroplast	PF00150	Cellulase;	AT1G13130|F3F19.15|F3F19_15
Glyma.06g003600	1896	UniRef100_I1K6Z1 HECT domain-containing protein n=3 Tax=Glycine max TaxID=3847 RepID=I1K6Z1_SOYBN	0	99.95	UniRef100_I1K6Z1 HECT domain-containing protein n=3 Tax=Glycine max TaxID=3847 RepID=I1K6Z1_SOYBN	0	99.95	AT4G38600.1 | Symbols: KAK, UPL3 | HEAT repeat ;HECT-domain (ubiquitin-transferase) | chr4:18041503-18049292 REVERSE LENGTH=1888	0	99.95	GO:0010091 GO:0016567 GO:0042023	trichome branching; protein ubiquitination; DNA endoreduplication;	GO:0004842 GO:0016874	ubiquitin-protein transferase activity; ligase activity;	GO:0005634 GO:0005886	nucleus; plasma membrane	PF00632	HECT;	AT4G38600|KAK|UPL3|KAKTUS|UBIQUITIN-PROTEIN LIGASE 3|F20M13.160|F20M13_160|AT4G38610|UBIQUITIN_PROTEIN LIGASE
Glyma.06g003700	537	UniRef100_I1K6Z2 Uncharacterized protein n=2 Tax=Soja TaxID=1462606 RepID=I1K6Z2_SOYBN	0	99.81	UniRef100_A0A151RNG9 Extended synaptotagmin-2 n=1 Tax=Cajanus cajan TaxID=3821 RepID=A0A151RNG9_CAJCA	0	96.83	AT1G20080.1 | Symbols: SYTB, ATSYTB, NTMC2TYPE1.2, NTMC2T1.2, SYT2 | Calcium-dependent lipid-binding (CaLB domain) family protein | chr1:6962236-6964912 FORWARD LENGTH=537	0	99.81	GO:0006869 GO:0009306	lipid transport; protein secretion;	GO:0008289 GO:0046872	lipid binding; metal ion binding;	GO:0000139 GO:0005783 GO:0005794 GO:0005886 GO:0016021	Golgi membrane; endoplasmic reticulum; Golgi apparatus; plasma membrane; integral component of membrane	PF17047 PF00168	SMP_LBD; C2;	AT1G20080|SYTB|ATSYTB|NTMC2TYPE1.2|NTMC2T1.2|SYT2|synaptotagmin 2|T20H2.13|T20H2_13
Glyma.06g003800	236	UniRef100_Q0PJM0 MYB transcription factor MYB48 n=2 Tax=Soja TaxID=1462606 RepID=Q0PJM0_SOYBN	8e-173	99.58	UniRef100_Q0PJM0 MYB transcription factor MYB48 n=2 Tax=Soja TaxID=1462606 RepID=Q0PJM0_SOYBN	8e-173	99.58	AT4G38620.1 | Symbols: ATMYB4, MYB4 | myb domain protein 4 | chr4:18053866-18054876 FORWARD LENGTH=282	6e-103	99.58	GO:0010224 GO:0030154 GO:0045892 GO:1903086 GO:2000762	response to UV-B; cell differentiation; negative regulation of transcription, DNA-templated; negative regulation of sinapate ester biosynthetic process; regulation of phenylpropanoid metabolic process;	GO:0003677 GO:0003700 GO:0005515 GO:0043565 GO:0044212	DNA binding; DNA-binding transcription factor activity; protein binding; sequence-specific DNA binding; transcription regulatory region DNA binding;	GO:0005634	nucleus	PF00249	Myb_DNA-binding;	AT4G38620|ATMYB4|MYB4|myb domain protein 4|T9A14.11
Glyma.06g003900	144	UniRef100_A0A445KTP7 Actin-depolymerizing factor 5 n=3 Tax=Soja TaxID=1462606 RepID=A0A445KTP7_GLYSO	1e-100	99.31	UniRef100_A0A445KTP7 Actin-depolymerizing factor 5 n=3 Tax=Soja TaxID=1462606 RepID=A0A445KTP7_GLYSO	1e-100	99.31	AT2G16700.1 | Symbols: ADF5, ATADF5 | actin depolymerizing factor 5 | chr2:7244717-7245467 FORWARD LENGTH=143	3e-86	99.31	GO:0030042 GO:0051017	actin filament depolymerization; actin filament bundle assembly;	GO:0003779	actin binding;	GO:0005737 GO:0005829 GO:0015629	cytoplasm; cytosol; actin cytoskeleton	PF00241	Cofilin_ADF;	AT2G16700|ADF5|ATADF5|actin depolymerizing factor 5|T24I21.11|T24I21_11|ACTIN DEPOLYMERIZING FACTOR 5
Glyma.06g004000	115	UniRef100_A0A445K361 Peptidyl-prolyl cis-trans isomerase n=2 Tax=Soja TaxID=1462606 RepID=A0A445K361_GLYSO	2e-76	99.13	UniRef100_A0A445K361 Peptidyl-prolyl cis-trans isomerase n=2 Tax=Soja TaxID=1462606 RepID=A0A445K361_GLYSO	2e-76	99.13	AT4G34960.1 | Symbols: | Cyclophilin-like peptidyl-prolyl cis-trans isomerase family protein | chr4:16648865-16650646 FORWARD LENGTH=224	5e-64	99.13	GO:0000413 GO:0042026	protein peptidyl-prolyl isomerization; protein refolding;	GO:0003755 GO:0016018 GO:0051082	peptidyl-prolyl cis-trans isomerase activity; cyclosporin A binding; unfolded protein binding;	GO:0005768 GO:0005783 GO:0005794 GO:0005797 GO:0005802 GO:0009507	endosome; endoplasmic reticulum; Golgi apparatus; Golgi medial cisterna; trans-Golgi network; chloroplast	PF00160	Pro_isomerase;	AT4G34960|CYP21-1|cyclophylin 21-1|M4E13.20|M4E13_20
Glyma.06g004100	101	UniRef100_A0A0R0J9L5 PPIase cyclophilin-type domain-containing protein n=1 Tax=Glycine max TaxID=3847 RepID=A0A0R0J9L5_SOYBN	3e-53	82.18	UniRef100_A0A0R0J9L5 PPIase cyclophilin-type domain-containing protein n=1 Tax=Glycine max TaxID=3847 RepID=A0A0R0J9L5_SOYBN	3e-53	82.18	AT4G34960.1 | Symbols: | Cyclophilin-like peptidyl-prolyl cis-trans isomerase family protein | chr4:16648865-16650646 FORWARD LENGTH=224	3e-36	97.03	GO:0000413 GO:0042026	protein peptidyl-prolyl isomerization; protein refolding;	GO:0003755 GO:0016018 GO:0051082	peptidyl-prolyl cis-trans isomerase activity; cyclosporin A binding; unfolded protein binding;	GO:0005768 GO:0005783 GO:0005794 GO:0005797 GO:0005802 GO:0009507	endosome; endoplasmic reticulum; Golgi apparatus; Golgi medial cisterna; trans-Golgi network; chloroplast	PF00160	Pro_isomerase;	AT4G34960|CYP21-1|cyclophylin 21-1|M4E13.20|M4E13_20
Glyma.06g004200	302	UniRef100_I1K6Z8 Uncharacterized protein n=2 Tax=Soja TaxID=1462606 RepID=I1K6Z8_SOYBN	0	99.67	UniRef100_A0A1S3U081 protein EXORDIUM-like n=1 Tax=Vigna radiata var. radiata TaxID=3916 RepID=A0A1S3U081_VIGRR	8e-131	98.01	AT4G08950.1 | Symbols: EXO | Phosphate-responsive 1 family protein | chr4:5740378-5741322 FORWARD LENGTH=314	7e-49	90.73	GO:0009741	response to brassinosteroid;	GO:0003674	molecular function;	GO:0005576 GO:0005615 GO:0005618 GO:0005794 GO:0009505 GO:0048046	extracellular region; extracellular space; cell wall; Golgi apparatus; plant-type cell wall; apoplast	PF04674	Phi_1;	AT4G08950|EXO|EXORDIUM|T3H13.3|T3H13_3
Glyma.06g004300	111	UniRef100_A0A445K2Y0 Uncharacterized protein n=2 Tax=Soja TaxID=1462606 RepID=A0A445K2Y0_GLYSO	3e-71	99.1	UniRef100_A0A371GZ22 Protein NUCLEAR FUSION DEFECTIVE 4 (Fragment) n=1 Tax=Mucuna pruriens TaxID=157652 RepID=A0A371GZ22_MUCPR	5e-55	98.2	AT4G34950.1 | Symbols: | Major facilitator superfamily protein | chr4:16642544-16644759 REVERSE LENGTH=567	7e-49	95.5	NA	NA	NA	NA	GO:0005886 GO:0009507 GO:0016021	plasma membrane; chloroplast; integral component of membrane	NA	NA	AT4G34950
Glyma.06g004400	552	UniRef100_I1K6Z9 GH10 domain-containing protein n=2 Tax=Soja TaxID=1462606 RepID=I1K6Z9_SOYBN	0	99.82	UniRef100_I1K6Z9 GH10 domain-containing protein n=2 Tax=Soja TaxID=1462606 RepID=I1K6Z9_SOYBN	0	99.82	AT4G38650.1 | Symbols: | Glycosyl hydrolase family 10 protein | chr4:18063377-18065769 FORWARD LENGTH=562	0	95.29	GO:0005975	carbohydrate metabolic process;	GO:0004553	hydrolase activity, hydrolyzing O-glycosyl compounds;	GO:0005576	extracellular region	PF00331	Glyco_hydro_10;	AT4G38650|T9A14.8
Glyma.06g004500	482	UniRef100_I1K700 Aa_trans domain-containing protein n=1 Tax=Glycine max TaxID=3847 RepID=I1K700_SOYBN	0	99.79	UniRef100_I1K700 Aa_trans domain-containing protein n=1 Tax=Glycine max TaxID=3847 RepID=I1K700_SOYBN	0	99.79	AT2G21050.1 | Symbols: LAX2 | like AUXIN RESISTANT 2 | chr2:9034289-9036439 FORWARD LENGTH=483	0	97.72	GO:0003333 GO:0009624 GO:0009734 GO:0010588 GO:0048829	amino acid transmembrane transport; response to nematode; auxin-activated signaling pathway; cotyledon vascular tissue pattern formation; root cap development;	GO:0015171 GO:0015293	amino acid transmembrane transporter activity; symporter activity;	GO:0005886 GO:0016021	plasma membrane; integral component of membrane	PF01490	Aa_trans;	AT2G21050|LAX2|like AUXIN RESISTANT 2|F26H11.19|F26H11_19
Glyma.06g004700	641	UniRef100_I1K701 Uncharacterized protein n=1 Tax=Glycine max TaxID=3847 RepID=I1K701_SOYBN	0	99.84	UniRef100_UPI000F7C2C9A uncharacterized protein LOC113865942 n=1 Tax=Abrus precatorius TaxID=3816 RepID=UPI000F7C2C9A	0	99.84	AT4G34940.1 | Symbols: ARO1 | armadillo repeat only 1 | chr4:16639760-16641754 FORWARD LENGTH=664	0	99.69	GO:0009860 GO:0030036	pollen tube growth; actin cytoskeleton organization;	NA	NA	GO:0005634 GO:0005737 GO:0090404	nucleus; cytoplasm; pollen tube tip	PF00514	Arm;	AT4G34940|ARO1|armadillo repeat only 1|F11I11.180|F11I11_180|ARO1
Glyma.06g004800	318	UniRef100_I1K702 PLCXc domain-containing protein n=3 Tax=Soja TaxID=1462606 RepID=I1K702_SOYBN	0	99.69	UniRef100_I1K702 PLCXc domain-containing protein n=3 Tax=Soja TaxID=1462606 RepID=I1K702_SOYBN	0	99.69	AT4G38690.1 | Symbols: | PLC-like phosphodiesterases superfamily protein | chr4:18074743-18075699 REVERSE LENGTH=318	0	99.69	GO:0006629	lipid metabolic process;	GO:0008081	phosphoric diester hydrolase activity;	GO:0005576 GO:0005886	extracellular region; plasma membrane	PF00388	PI-PLC-X;	AT4G38690|T9A14.2
Glyma.06g213400	468	UniRef100_A0A0B2QW08 Myb family transcription factor EFM n=2 Tax=Soja TaxID=1462606 RepID=A0A0B2QW08_GLYSO	0	99.79	UniRef100_A0A0B2QW08 Myb family transcription factor EFM n=2 Tax=Soja TaxID=1462606 RepID=A0A0B2QW08_GLYSO	0	99.79	AT2G03500.1 | Symbols: | Homeodomain-like superfamily protein | chr2:1059926-1062259 FORWARD LENGTH=432	1e-123	99.79	GO:0006355 GO:0009266 GO:0009740 GO:0009908 GO:0010452 GO:0048579 GO:1903507	regulation of transcription, DNA-templated; response to temperature stimulus; gibberellic acid mediated signaling pathway; flower development; histone H3-K36 methylation; negative regulation of long-day photoperiodism, flowering; negative regulation of nucleic acid-templated transcription;	GO:0003677 GO:0003700 GO:0005515	DNA binding; DNA-binding transcription factor activity; protein binding;	GO:0005634	nucleus	PF00249	Myb_DNA-binding;	AT2G03500|EFM|HHO4|EARLY FLOWERING MYB PROTEIN|HRS1 HOMOLOG4|T4M8.7|T4M8_7
Glyma.06g213500	72	UniRef100_K7KWE4 TFIIS-type domain-containing protein n=1 Tax=Glycine max TaxID=3847 RepID=K7KWE4_SOYBN	3e-46	98.61	UniRef100_K7KWE4 TFIIS-type domain-containing protein n=1 Tax=Glycine max TaxID=3847 RepID=K7KWE4_SOYBN	3e-46	98.61	AT3G25940.1 | Symbols: | TFIIB zinc-binding protein | chr3:9495104-9495942 FORWARD LENGTH=119	1e-16	86.11	GO:0006363 GO:0006379	termination of RNA polymerase I transcription; mRNA cleavage;	GO:0003676 GO:0003899 GO:0008270	nucleic acid binding; DNA-directed 5'-3' RNA polymerase activity; zinc ion binding;	GO:0005634 GO:0005736	nucleus; RNA polymerase I complex	PF01096	TFIIS_C;	AT3G25940|MPE11.11
Glyma.06g213600	255	UniRef100_UPI0007193628 phosphatidylinositol 4-phosphate 5-kinase 7 isoform X1 n=2 Tax=Glycine max TaxID=3847 RepID=UPI0007193628	1e-180	97.65	UniRef100_UPI0007193628 phosphatidylinositol 4-phosphate 5-kinase 7 isoform X1 n=2 Tax=Glycine max TaxID=3847 RepID=UPI0007193628	1e-180	97.65	AT4G17080.1 | Symbols: | Histone H3 K4-specific methyltransferase SET7/9 family protein | chr4:9601570-9603815 FORWARD LENGTH=513	1e-68	55.69	GO:0032259	methylation;	GO:0008168	methyltransferase activity;	GO:0005737 GO:0016021	cytoplasm; integral component of membrane	PF02493	MORN;	AT4G17080|DL4570W|FCAALL.347
Glyma.06g227000	205	UniRef100_A0A0B2RKX8 Heme-binding protein 2 n=2 Tax=Soja TaxID=1462606 RepID=A0A0B2RKX8_GLYSO	1e-145	99.51	UniRef100_A0A0B2RKX8 Heme-binding protein 2 n=2 Tax=Soja TaxID=1462606 RepID=A0A0B2RKX8_GLYSO	1e-145	99.51	AT1G17100.1 | Symbols: | SOUL heme-binding family protein | chr1:5844766-5845539 FORWARD LENGTH=232	1e-64	87.8	GO:0008150	biological process;	GO:0020037	heme binding;	GO:0005634 GO:0005773 GO:0005774 GO:0009507 GO:0099503	nucleus; vacuole; vacuolar membrane; chloroplast; secretory vesicle	PF04832	SOUL;	AT1G17100|HBP1|AtHBP1|haem-binding protein 1|F20D23.21|F20D23_21
Glyma.06g232800	494	UniRef100_K7KWV3 Uncharacterized protein n=2 Tax=Soja TaxID=1462606 RepID=K7KWV3_SOYBN	0	99.8	UniRef100_UPI0003DE9700 uncharacterized protein LOC102670287 isoform X2 n=1 Tax=Glycine max TaxID=3847 RepID=UPI0003DE9700	0	99.8	NA	NA	NA	NA	NA	NA	NA	NA	NA	NA	NA	NA
Glyma.06g261200	816	UniRef100_UPI0003DEB2A5 G-type lectin S-receptor-like serine/threonine-protein kinase At4g27290 n=1 Tax=Glycine max TaxID=3847 RepID=UPI0003DEB2A5	0	99.88	UniRef100_A0A0B2R2T4 Receptor-like serine/threonine-protein kinase n=1 Tax=Glycine soja TaxID=3848 RepID=A0A0B2R2T4_GLYSO	0	99.88	AT4G27290.1 | Symbols: | S-locus lectin protein kinase family protein | chr4:13666281-13669202 FORWARD LENGTH=783	0	95.47	GO:0006468 GO:0048544	protein phosphorylation; recognition of pollen;	GO:0004674 GO:0005524 GO:0030246	protein serine/threonine kinase activity; ATP binding; carbohydrate binding;	GO:0005576 GO:0005886	extracellular region; plasma membrane	PF08276 PF00954 PF01453 PF07714 PF08276 PF00954 PF01453	PAN_2; S_locus_glycop; B_lectin; Pkinase_Tyr; PAN_2; S_locus_glycop; B_lectin;	AT4G27290|M4I22.100|M4I22_100
Glyma.06g261300	394	UniRef100_A0A0R0JM46 Uncharacterized protein n=1 Tax=Glycine max TaxID=3847 RepID=A0A0R0JM46_SOYBN	0	99.75	UniRef100_A0A0B2R410 G-type lectin S-receptor-like serine/threonine-protein kinase SD1-1 n=1 Tax=Glycine soja TaxID=3848 RepID=A0A0B2R410_GLYSO	0	84.01	AT4G27290.1 | Symbols: | S-locus lectin protein kinase family protein | chr4:13666281-13669202 FORWARD LENGTH=783	1e-33	45.43	GO:0006468 GO:0048544	protein phosphorylation; recognition of pollen;	GO:0004674 GO:0005524 GO:0030246	protein serine/threonine kinase activity; ATP binding; carbohydrate binding;	GO:0005576 GO:0005886	extracellular region; plasma membrane	PF07714 PF08276	Pkinase_Tyr; PAN_2;	AT4G27290|M4I22.100|M4I22_100
Glyma.06g261400	1435	UniRef100_A0A0R0JT19 Uncharacterized protein n=1 Tax=Glycine max TaxID=3847 RepID=A0A0R0JT19_SOYBN	0	99.93	UniRef100_C6ZS29 TIR-NBS-LRR type disease resistance protein n=1 Tax=Glycine max TaxID=3847 RepID=C6ZS29_SOYBN	0	99.93	AT5G17680.1 | Symbols: | disease resistance protein (TIR-NBS-LRR class), putative | chr5:5822999-5827153 FORWARD LENGTH=1294	1e-148	60.56	GO:0007165	signal transduction;	GO:0043531	ADP binding;	GO:0009507	chloroplast	PF07725 PF13676 PF08276 PF00954 PF00931 PF07725 PF13676 PF00931	LRR_3; TIR_2; PAN_2; S_locus_glycop; NB-ARC; LRR_3; TIR_2; NB-ARC;	AT5G17680|MVA3.30|MVA3_30
Glyma.06g261500	1111	UniRef100_I1KEB4 TIR domain-containing protein n=1 Tax=Glycine max TaxID=3847 RepID=I1KEB4_SOYBN	0	99.91	UniRef100_I1KEB4 TIR domain-containing protein n=1 Tax=Glycine max TaxID=3847 RepID=I1KEB4_SOYBN	0	99.91	AT5G17680.1 | Symbols: | disease resistance protein (TIR-NBS-LRR class), putative | chr5:5822999-5827153 FORWARD LENGTH=1294	8e-150	80.74	GO:0007165	signal transduction;	GO:0043531	ADP binding;	GO:0009507	chloroplast	PF07725 PF13676 PF00931 PF07725 PF00931	LRR_3; TIR_2; NB-ARC; LRR_3; NB-ARC;	AT5G17680|MVA3.30|MVA3_30
Glyma.06g315300	273	UniRef100_I1LYL5 Uncharacterized protein n=3 Tax=Soja TaxID=1462606 RepID=I1LYL5_SOYBN	0	99.63	UniRef100_UPI00101698D6 serine/threonine-protein kinase 19 isoform X1 n=1 Tax=Vigna unguiculata TaxID=3917 RepID=UPI00101698D6	3e-169	99.63	AT2G20495.1 | Symbols: | CONTAINS InterPro DOMAIN/s: Serine-threonine protein kinase 19 (InterPro:IPR018865); Has 155 Blast hits to 154 proteins in 53 species: Archae - 0; Bacteria - 0; Metazoa - 95; Fungi - 5; Plants - 34; Viruses - 0; Other Eukaryotes - 21 (source: NCBI BLink). | chr2:8833180-8835034 FORWARD LENGTH=282	2e-122	98.17	GO:0016310	phosphorylation;	GO:0016301	kinase activity;	GO:0005634	nucleus	PF10494	Stk19;	AT2G20495
Glyma.06g315400	212	UniRef100_C6T489 ALOG domain-containing protein n=1 Tax=Glycine max TaxID=3847 RepID=C6T489_SOYBN	4e-154	99.53	UniRef100_C6T489 ALOG domain-containing protein n=1 Tax=Glycine max TaxID=3847 RepID=C6T489_SOYBN	4e-154	99.53	AT2G31160.1 | Symbols: LSH3 | Protein of unknown function (DUF640) | chr2:13277903-13278562 FORWARD LENGTH=219	5e-87	84.43	GO:0009299 GO:0009416 GO:0010199 GO:0010492 GO:0048441 GO:0048834 GO:0090698	mRNA transcription; response to light stimulus; organ boundary specification between lateral organs and the meristem; maintenance of shoot apical meristem identity; petal development; specification of petal number; post-embryonic plant morphogenesis;	GO:0003677	DNA binding;	GO:0005634	nucleus	PF04852	DUF640;	AT2G31160|LSH3|OBO1|LIGHT SENSITIVE HYPOCOTYLS 3|ORGAN BOUNDARY 1|T16B12.3|T16B12_3
Glyma.06g315500	435	UniRef100_A0A0R0JNL1 rRNA adenine N(6)-methyltransferase n=1 Tax=Glycine max TaxID=3847 RepID=A0A0R0JNL1_SOYBN	0	81.15	UniRef100_A0A0R0JNL1 rRNA adenine N(6)-methyltransferase n=1 Tax=Glycine max TaxID=3847 RepID=A0A0R0JNL1_SOYBN	0	81.15	AT2G47420.1 | Symbols: | Ribosomal RNA adenine dimethylase family protein | chr2:19457574-19458777 FORWARD LENGTH=353	2e-161	79.77	GO:0001708 GO:0031167 GO:0051301	cell fate specification; rRNA methylation; cell division;	GO:0000179 GO:0003723	rRNA (adenine-N6,N6-)-dimethyltransferase activity; RNA binding;	GO:0005634 GO:0005730	nucleus; nucleolus	PF12847 PF08241	Methyltransf_18; Methyltransf_11;	AT2G47420|DIM1A|adenosine dimethyl transferase 1A|T30B22.28
Glyma.06g315600	355	UniRef100_I1LYL1 Uncharacterized protein n=1 Tax=Glycine max TaxID=3847 RepID=I1LYL1_SOYBN	0	99.72	UniRef100_A0A445HF35 Bifunctional protein FolD 1, mitochondrial n=1 Tax=Glycine soja TaxID=3848 RepID=A0A445HF35_GLYSO	0	99.72	AT2G38660.1 | Symbols: | Amino acid dehydrogenase family protein | chr2:16166392-16168194 FORWARD LENGTH=352	6e-138	89.58	GO:0006730 GO:0009853 GO:0035999 GO:0055114	one-carbon metabolic process; photorespiration; tetrahydrofolate interconversion; oxidation-reduction process;	GO:0004477 GO:0004488	methenyltetrahydrofolate cyclohydrolase activity; methylenetetrahydrofolate dehydrogenase (NADP+) activity;	GO:0005737 GO:0005739 GO:0005829	cytoplasm; mitochondrion; cytosol	PF00763 PF02882	THF_DHG_CYH; THF_DHG_CYH_C;	AT2G38660|T6A23.14|T6A23_14
Glyma.06g315700	442	UniRef100_K7LZA7 SHSP domain-containing protein n=1 Tax=Glycine max TaxID=3847 RepID=K7LZA7_SOYBN	0	99.77	UniRef100_K7LZA7 SHSP domain-containing protein n=1 Tax=Glycine max TaxID=3847 RepID=K7LZA7_SOYBN	0	99.77	AT5G04890.1 | Symbols: RTM2 | HSP20-like chaperones superfamily protein | chr5:1427217-1428390 FORWARD LENGTH=366	1e-11	19.91	GO:0006952 GO:0009615 GO:0046741	defense response; response to virus; transport of virus in host, tissue to tissue;	GO:0003674	molecular function;	GO:0005886 GO:0016021	plasma membrane; integral component of membrane	NA	NA	AT5G04890|RTM2|RESTRICTED TEV MOVEMENT 2|MUK11.22|MUK11_22
Glyma.06g315800	95	UniRef100_A0A0R0JVH0 Uncharacterized protein n=1 Tax=Glycine max TaxID=3847 RepID=A0A0R0JVH0_SOYBN	2e-63	98.95	UniRef100_V7C4N8 BED-type domain-containing protein n=1 Tax=Phaseolus vulgaris TaxID=3885 RepID=V7C4N8_PHAVU	2e-10	91.58	NA	NA	NA	NA	NA	NA	NA	NA	NA	NA	NA	NA
Glyma.06g315900	549	UniRef100_UPI0007190A7D protein RBL isoform X1 n=1 Tax=Glycine max TaxID=3847 RepID=UPI0007190A7D	0	99.82	UniRef100_UPI0007190A7D protein RBL isoform X1 n=1 Tax=Glycine max TaxID=3847 RepID=UPI0007190A7D	0	99.82	AT3G21060.1 | Symbols: | Transducin/WD40 repeat-like superfamily protein | chr3:7377822-7379942 FORWARD LENGTH=547	0	97.45	GO:0010228	vegetative to reproductive phase transition of meristem;	NA	NA	GO:0005634 GO:0048188	nucleus; Set1C/COMPASS complex	PF00400	WD40;	AT3G21060|RBL|RbBP5 LIKE|MSA6.10
Glyma.06g316000	147	UniRef100_I1KFP3 Uncharacterized protein n=2 Tax=Soja TaxID=1462606 RepID=I1KFP3_SOYBN	5e-99	99.32	UniRef100_A0A1S3UZ34 probable prefoldin subunit 2 n=1 Tax=Vigna radiata var. radiata TaxID=3916 RepID=A0A1S3UZ34_VIGRR	1e-96	99.32	AT3G22480.2 | Symbols: PDF2 | prefoldin 2 | chr3:7969080-7969526 FORWARD LENGTH=148	3e-68	95.92	GO:0006457	protein folding;	GO:0044183 GO:0051082	protein folding chaperone; unfolded protein binding;	GO:0005737 GO:0016272	cytoplasm; prefoldin complex	PF01920	Prefoldin_2;	AT3G22480|PDF2|prefoldin 2|F16J14.4
Glyma.06g316100	269	UniRef100_K7KYI8 Uncharacterized protein n=2 Tax=Glycine max TaxID=3847 RepID=K7KYI8_SOYBN	0	99.63	UniRef100_A0A445KGQ2 Bifunctional protein FolD 4, chloroplastic n=2 Tax=Glycine soja TaxID=3848 RepID=A0A445KGQ2_GLYSO	0	99.63	AT4G00620.1 | Symbols: | Amino acid dehydrogenase family protein | chr4:259265-260788 REVERSE LENGTH=360	6e-128	97.77	GO:0006730 GO:0009853 GO:0035999 GO:0055114	one-carbon metabolic process; photorespiration; tetrahydrofolate interconversion; oxidation-reduction process;	GO:0004477 GO:0004488	methenyltetrahydrofolate cyclohydrolase activity; methylenetetrahydrofolate dehydrogenase (NADP+) activity;	GO:0005829 GO:0009507	cytosol; chloroplast	PF00763 PF02882	THF_DHG_CYH; THF_DHG_CYH_C;	AT4G00620|EMB3127|EMBRYO DEFECTIVE 3127|F6N23.26|F6N23_26
Glyma.06g316200	386	UniRef100_K7KYJ0 SHSP domain-containing protein n=1 Tax=Glycine max TaxID=3847 RepID=K7KYJ0_SOYBN	0	99.74	UniRef100_K7KYJ0 SHSP domain-containing protein n=1 Tax=Glycine max TaxID=3847 RepID=K7KYJ0_SOYBN	0	99.74	AT5G04890.1 | Symbols: RTM2 | HSP20-like chaperones superfamily protein | chr5:1427217-1428390 FORWARD LENGTH=366	3e-22	25.65	GO:0006952 GO:0009615 GO:0046741	defense response; response to virus; transport of virus in host, tissue to tissue;	GO:0003674	molecular function;	GO:0005886 GO:0016021	plasma membrane; integral component of membrane	PF00011	HSP20;	AT5G04890|RTM2|RESTRICTED TEV MOVEMENT 2|MUK11.22|MUK11_22
Glyma.06g316400	435	UniRef100_I1KFP7 Histone acetyltransferase n=2 Tax=Soja TaxID=1462606 RepID=I1KFP7_SOYBN	0	99.77	UniRef100_I1KFP7 Histone acetyltransferase n=2 Tax=Soja TaxID=1462606 RepID=I1KFP7_SOYBN	0	99.77	AT5G64610.1 | Symbols: HAM1 | histone acetyltransferase of the MYST family 1 | chr5:25828333-25830503 REVERSE LENGTH=445	0	99.08	GO:0006281 GO:0010224 GO:0045892 GO:0045944 GO:2000028	DNA repair; response to UV-B; negative regulation of transcription, DNA-templated; positive regulation of transcription by RNA polymerase II; regulation of photoperiodism, flowering;	GO:0004402 GO:0005515 GO:0042393 GO:0043995 GO:0046872	histone acetyltransferase activity; protein binding; histone binding; histone acetyltransferase activity (H4-K5 specific); metal ion binding;	GO:0000123 GO:0000790 GO:0005634	histone acetyltransferase complex; nuclear chromatin; nucleus	PF11717 PF01853	Tudor-knot; MOZ_SAS;	AT5G64610|HAM1|histone acetyltransferase of the MYST family 1|MUB3.13|MUB3_13
Glyma.06g316500	353	UniRef100_K7KYJ2 rRNA adenine N(6)-methyltransferase n=1 Tax=Glycine max TaxID=3847 RepID=K7KYJ2_SOYBN	0	99.72	UniRef100_K7KYJ2 rRNA adenine N(6)-methyltransferase n=1 Tax=Glycine max TaxID=3847 RepID=K7KYJ2_SOYBN	0	99.72	AT2G47420.1 | Symbols: | Ribosomal RNA adenine dimethylase family protein | chr2:19457574-19458777 FORWARD LENGTH=353	9e-179	99.72	GO:0001708 GO:0031167 GO:0051301	cell fate specification; rRNA methylation; cell division;	GO:0000179 GO:0003723	rRNA (adenine-N6,N6-)-dimethyltransferase activity; RNA binding;	GO:0005634 GO:0005730	nucleus; nucleolus	PF12847	Methyltransf_18;	AT2G47420|DIM1A|adenosine dimethyl transferase 1A|T30B22.28
Glyma.06g316600	587	UniRef100_I1KFP9 Uncharacterized protein n=1 Tax=Glycine max TaxID=3847 RepID=I1KFP9_SOYBN	0	99.83	UniRef100_A0A445KGN1 E3 ubiquitin protein ligase RIN2 isoform A n=2 Tax=Glycine soja TaxID=3848 RepID=A0A445KGN1_GLYSO	0	99.83	AT4G25230.1 | Symbols: RIN2 | RPM1 interacting protein 2 | chr4:12924446-12928671 FORWARD LENGTH=578	0	99.83	GO:0006511 GO:0009626 GO:0030433 GO:0030968 GO:0030970 GO:0034052 GO:0070936	ubiquitin-dependent protein catabolic process; plant-type hypersensitive response; ubiquitin-dependent ERAD pathway; endoplasmic reticulum unfolded protein response; retrograde protein transport, ER to cytosol; positive regulation of plant-type hypersensitive response; protein K48-linked ubiquitination;	GO:0004842 GO:0005515 GO:0046872 GO:0051082 GO:0061630 GO:1990381	ubiquitin-protein transferase activity; protein binding; metal ion binding; unfolded protein binding; ubiquitin protein ligase activity; ubiquitin-specific protease binding;	GO:0000836 GO:0005886 GO:0016021 GO:0036513	Hrd1p ubiquitin ligase complex; plasma membrane; integral component of membrane; Derlin-1 retrotranslocation complex	PF02845 PF13639	CUE; zf-RING_2;	AT4G25230|RIN2|RPM1 interacting protein 2|F24A6.70|F24A6_70
Glyma.07g058100	356	UniRef100_A0A445JT02 Mitochondrial adenine nucleotide transporter ADNT1 isoform A n=2 Tax=Soja TaxID=1462606 RepID=A0A445JT02_GLYSO	0	99.72	UniRef100_A0A445JT02 Mitochondrial adenine nucleotide transporter ADNT1 isoform A n=2 Tax=Soja TaxID=1462606 RepID=A0A445JT02_GLYSO	0	99.72	AT4G01100.2 | Symbols: ADNT1 | adenine nucleotide transporter 1 | chr4:477411-479590 FORWARD LENGTH=366	0	99.72	GO:0009060 GO:0015866 GO:0015867 GO:0055085 GO:0080121	aerobic respiration; ADP transport; ATP transport; transmembrane transport; AMP transport;	GO:0005347 GO:0015217 GO:0022857 GO:0080122	ATP transmembrane transporter activity; ADP transmembrane transporter activity; transmembrane transporter activity; AMP transmembrane transporter activity;	GO:0005739 GO:0005743 GO:0005774 GO:0005829 GO:0009536 GO:0016021	mitochondrion; mitochondrial inner membrane; vacuolar membrane; cytosol; plastid; integral component of membrane	PF00153	Mito_carr;	AT4G01100|ADNT1|adenine nucleotide transporter 1|F2N1.16|F2N1_16|ADNT1
Glyma.07g058200	1045	UniRef100_UPI0007190A1C protein SUPPRESSOR OF PHYA-105 1 isoform X1 n=1 Tax=Glycine max TaxID=3847 RepID=UPI0007190A1C	0	99.9	UniRef100_UPI0007190A1C protein SUPPRESSOR OF PHYA-105 1 isoform X1 n=1 Tax=Glycine max TaxID=3847 RepID=UPI0007190A1C	0	99.9	AT2G46340.1 | Symbols: SPA1 | SPA (suppressor of phyA-105) protein family | chr2:19022572-19026821 REVERSE LENGTH=1029	0	91.96	GO:0006468 GO:0009585 GO:0009637 GO:0009640 GO:0009658 GO:0010017 GO:0010100 GO:0010114 GO:0010218 GO:0048575 GO:2000028	protein phosphorylation; red, far-red light phototransduction; response to blue light; photomorphogenesis; chloroplast organization; red or far-red light signaling pathway; negative regulation of photomorphogenesis; response to red light; response to far red light; short-day photoperiodism, flowering; regulation of photoperiodism, flowering;	GO:0004672 GO:0005515 GO:0005524 GO:0042802	protein kinase activity; protein binding; ATP binding; identical protein binding;	GO:0005634 GO:0016604 GO:0016605 GO:0016607 GO:0080008	nucleus; nuclear body; PML body; nuclear speck; Cul4-RING E3 ubiquitin ligase complex	PF00400 PF00069	WD40; Pkinase;	AT2G46340|SPA1|SUPPRESSOR OF PHYA-105 1|F11C10.3|AT2G46350
Glyma.07g058400	853	UniRef100_A0A445JT29 Formin-like protein n=1 Tax=Glycine soja TaxID=3848 RepID=A0A445JT29_GLYSO	0	99.88	UniRef100_A0A445JT29 Formin-like protein n=1 Tax=Glycine soja TaxID=3848 RepID=A0A445JT29_GLYSO	0	99.88	AT3G25500.1 | Symbols: AFH1, FH1, AHF1, ATFH1 | formin homology 1 | chr3:9251320-9254826 REVERSE LENGTH=1051	0	58.97	GO:0030036 GO:0045010 GO:0051016	actin cytoskeleton organization; actin nucleation; barbed-end actin filament capping;	GO:0003779 GO:0005515 GO:0051015	actin binding; protein binding; actin filament binding;	GO:0005618 GO:0005634 GO:0005886 GO:0009506 GO:0016020 GO:0016021	cell wall; nucleus; plasma membrane; plasmodesma; membrane; integral component of membrane	PF02181	FH2;	AT3G25500|AFH1|FH1|AHF1|ATFH1|formin homology 1|ARABIDOPSIS THALIANA FORMIN HOMOLOGY 1|MWL2.16|FORMIN-LIKE PROTEIN AHF1
Glyma.07g058600	224	UniRef100_I1KHY2 Uncharacterized protein n=1 Tax=Glycine max TaxID=3847 RepID=I1KHY2_SOYBN	2e-154	99.55	UniRef100_A0A445JT08 Mediator of RNA polymerase II transcription subunit 19a n=1 Tax=Glycine soja TaxID=3848 RepID=A0A445JT08_GLYSO	1e-153	99.55	AT5G12230.1 | Symbols: MED19A | MED19A; BEST Arabidopsis thaliana protein match is: unknown protein (TAIR:AT5G19480.2); Has 1807 Blast hits to 1807 proteins in 277 species: Archae - 0; Bacteria - 0; Metazoa - 736; Fungi - 347; Plants - 385; Viruses - 0; Other Eukaryotes - 339 (source: NCBI BLink). | chr5:3953915-3955285 REVERSE LENGTH=221	1e-64	99.55	GO:0045944	positive regulation of transcription by RNA polymerase II;	GO:0003712 GO:0005515 GO:0008134	transcription coregulator activity; protein binding; transcription factor binding;	GO:0005634 GO:0016592	nucleus; mediator complex	NA	NA	AT5G12230|MED19A|MXC9.19|MXC9_19
Glyma.07g058700	884	UniRef100_K7KZW9 RIX1 domain-containing protein n=1 Tax=Glycine max TaxID=3847 RepID=K7KZW9_SOYBN	0	99.89	UniRef100_K7KZW9 RIX1 domain-containing protein n=1 Tax=Glycine max TaxID=3847 RepID=K7KZW9_SOYBN	0	99.89	AT1G30240.2 | Symbols: | unknown protein; Has 169 Blast hits to 168 proteins in 75 species: Archae - 0; Bacteria - 0; Metazoa - 49; Fungi - 68; Plants - 46; Viruses - 0; Other Eukaryotes - 6 (source: NCBI BLink). | chr1:10641241-10645838 REVERSE LENGTH=827	0	87.1	NA	NA	NA	NA	GO:0005634	nucleus	PF08167	RIX1;	AT1G30240
Glyma.07g058800	287	UniRef100_I1KHY6 SATase_N domain-containing protein n=2 Tax=Soja TaxID=1462606 RepID=I1KHY6_SOYBN	0	99.65	UniRef100_I1KHY6 SATase_N domain-containing protein n=2 Tax=Soja TaxID=1462606 RepID=I1KHY6_SOYBN	0	99.65	AT5G56760.1 | Symbols: ATSERAT1;1, SAT5, SAT-52, SERAT1;1 | serine acetyltransferase 1;1 | chr5:22961498-22962582 REVERSE LENGTH=312	2e-170	93.03	GO:0006535	cysteine biosynthetic process from serine;	GO:0009001	serine O-acetyltransferase activity;	GO:0005737 GO:0005829	cytoplasm; cytosol	PF00132 PF06426	Hexapep; SATase_N;	AT5G56760|ATSERAT1;1|SAT5|SAT-52|SERAT1;1|serine acetyltransferase 1;1|SERINE ACETYLTRANSFERASE 5|SERINE ACETYLTRANSFERASE 52|MIK19.23|MIK19_23|serine acetyltransferase
Glyma.07g058900	558	UniRef100_K7KZX0 Uncharacterized protein n=1 Tax=Glycine max TaxID=3847 RepID=K7KZX0_SOYBN	0	99.82	UniRef100_A0A445JT07 Metal transporter Nramp2 n=1 Tax=Glycine soja TaxID=3848 RepID=A0A445JT07_GLYSO	0	99.82	AT1G47240.1 | Symbols: NRAMP2, ATNRAMP2 | NRAMP metal ion transporter 2 | chr1:17309043-17311308 REVERSE LENGTH=530	0	85.84	GO:0006828 GO:0006875 GO:0010015 GO:0030001 GO:0048767 GO:0051512 GO:0055072 GO:0071287 GO:0071421	manganese ion transport; cellular metal ion homeostasis; root morphogenesis; metal ion transport; root hair elongation; positive regulation of unidimensional cell growth; iron ion homeostasis; cellular response to manganese ion; manganese ion transmembrane transport;	GO:0005384 GO:0015086 GO:0015103 GO:0046873	manganese ion transmembrane transporter activity; cadmium ion transmembrane transporter activity; inorganic anion transmembrane transporter activity; metal ion transmembrane transporter activity;	GO:0005634 GO:0005802 GO:0016021	nucleus; trans-Golgi network; integral component of membrane	PF01566	Nramp;	AT1G47240|NRAMP2|ATNRAMP2|NRAMP metal ion transporter 2|F8G22.4|F8G22_4
Glyma.07g059000	533	UniRef100_I1KHY8 Uncharacterized protein n=1 Tax=Glycine max TaxID=3847 RepID=I1KHY8_SOYBN	0	97.19	UniRef100_A0A0B2R021 Tyrosine/DOPA decarboxylase 2 n=1 Tax=Glycine soja TaxID=3848 RepID=A0A0B2R021_GLYSO	0	97.19	AT2G20340.1 | Symbols: | Pyridoxal phosphate (PLP)-dependent transferases superfamily protein | chr2:8779804-8782490 FORWARD LENGTH=490	0	94	GO:0006559 GO:0009611	L-phenylalanine catabolic process; response to wounding;	GO:0004837 GO:0030170 GO:1990055	tyrosine decarboxylase activity; pyridoxal phosphate binding; phenylacetaldehyde synthase activity;	GO:0005737	cytoplasm	PF00282	Pyridoxal_deC;	AT2G20340|AAS|AtAAS|aromatic aldehyde synthase|F11A3.11|F11A3_11
Glyma.07g113200	419	UniRef100_I1KJK8 Uncharacterized protein n=1 Tax=Glycine max TaxID=3847 RepID=I1KJK8_SOYBN	0	99.76	UniRef100_UPI000E21B73D protein PIN-LIKES 1 isoform X3 n=1 Tax=Glycine max TaxID=3847 RepID=UPI000E21B73D	0	92.12	AT1G76520.1 | Symbols: | Auxin efflux carrier family protein | chr1:28715384-28717289 FORWARD LENGTH=390	6e-128	98.57	GO:0009733 GO:0009734 GO:0055085	response to auxin; auxin-activated signaling pathway; transmembrane transport;	NA	NA	GO:0005739 GO:0005789 GO:0016021	mitochondrion; endoplasmic reticulum membrane; integral component of membrane	PF03547	Mem_trans;	AT1G76520|PILS3|PIN-LIKES 3|F14G6.12|F14G6_12
Glyma.07g113400	439	UniRef100_K7L180 Uncharacterized protein n=1 Tax=Glycine max TaxID=3847 RepID=K7L180_SOYBN	0	99.77	UniRef100_A0A445JVF1 Protein prenyltransferase alpha subunit repeat-containing protein 1-B n=1 Tax=Glycine soja TaxID=3848 RepID=A0A445JVF1_GLYSO	0	99.77	AT1G10095.1 | Symbols: | Protein prenylyltransferase superfamily protein | chr1:3297478-3300353 REVERSE LENGTH=420	4e-133	99.77	GO:0018342	protein prenylation;	GO:0008318	protein prenyltransferase activity;	GO:0005634 GO:0005737	nucleus; cytoplasm	PF01239	PPTA;	AT1G10095
Glyma.07g113500	961	UniRef100_A0A0R0J2X3 Plasma membrane ATPase n=1 Tax=Glycine max TaxID=3847 RepID=A0A0R0J2X3_SOYBN	0	99.9	UniRef100_A0A0R0J2X3 Plasma membrane ATPase n=1 Tax=Glycine max TaxID=3847 RepID=A0A0R0J2X3_SOYBN	0	99.9	AT5G62670.1 | Symbols: AHA11, HA11 | H(+)-ATPase 11 | chr5:25159495-25164957 FORWARD LENGTH=956	0	99.9	GO:0051453 GO:0120029 GO:1902600	regulation of intracellular pH; proton export across plasma membrane; proton transmembrane transport;	GO:0005524 GO:0008553 GO:0016887 GO:0046872	ATP binding; proton-exporting ATPase activity, phosphorylative mechanism; ATPase activity; metal ion binding;	GO:0005886 GO:0016021	plasma membrane; integral component of membrane	PF00702 PF00122 PF00690 PF00702 PF00122	Hydrolase; E1-E2_ATPase; Cation_ATPase_N; Hydrolase; E1-E2_ATPase;	AT5G62670|AHA11|HA11|H(+)-ATPase 11|MRG21.9|MRG21_9
Glyma.07g113700	91	UniRef100_A0A0R0J8B6 Uncharacterized protein n=1 Tax=Glycine max TaxID=3847 RepID=A0A0R0J8B6_SOYBN	5e-57	98.9	NA	NA	NA	NA	NA	NA	NA	NA	NA	NA	NA	NA	NA	NA	NA
Glyma.07g113800	217	UniRef100_A0A0R0J8G6 AP2/ERF domain-containing protein n=2 Tax=Glycine max TaxID=3847 RepID=A0A0R0J8G6_SOYBN	1e-109	71.43	UniRef100_A0A0R0J8G6 AP2/ERF domain-containing protein n=2 Tax=Glycine max TaxID=3847 RepID=A0A0R0J8G6_SOYBN	1e-109	71.43	AT2G44840.1 | Symbols: ATERF13, EREBP, ERF13 | ethylene-responsive element binding factor 13 | chr2:18495440-18496120 FORWARD LENGTH=226	7e-40	58.99	GO:0006355 GO:0006952 GO:0009873 GO:0010200	regulation of transcription, DNA-templated; defense response; ethylene-activated signaling pathway; response to chitin;	GO:0003677 GO:0003700 GO:0043565 GO:0044212	DNA binding; DNA-binding transcription factor activity; sequence-specific DNA binding; transcription regulatory region DNA binding;	GO:0005622 GO:0005634	intracellular; nucleus	PF00847	AP2;	AT2G44840|ATERF13|EREBP|ERF13|ETHYLENE-RESPONSIVE ELEMENT BINDING FACTOR 13|T13E15.15
Glyma.07g113900	167	UniRef100_A0A0R0J2P5 Uncharacterized protein n=1 Tax=Glycine max TaxID=3847 RepID=A0A0R0J2P5_SOYBN	2e-111	99.4	NA	NA	NA	NA	NA	NA	NA	NA	NA	NA	NA	NA	NA	NA	NA
Glyma.07g114000	206	UniRef100_I1KJK4 AP2/ERF domain-containing protein n=1 Tax=Glycine max TaxID=3847 RepID=I1KJK4_SOYBN	3e-152	99.51	UniRef100_I1KJK4 AP2/ERF domain-containing protein n=1 Tax=Glycine max TaxID=3847 RepID=I1KJK4_SOYBN	3e-152	99.51	AT5G47220.1 | Symbols: ATERF2, ATERF-2, ERF2 | ethylene responsive element binding factor 2 | chr5:19172023-19172754 REVERSE LENGTH=243	1e-37	74.76	GO:0001944 GO:0006355 GO:0009864 GO:0009873 GO:0010200 GO:0045893 GO:0051301	vasculature development; regulation of transcription, DNA-templated; induced systemic resistance, jasmonic acid mediated signaling pathway; ethylene-activated signaling pathway; response to chitin; positive regulation of transcription, DNA-templated; cell division;	GO:0003677 GO:0003700 GO:0005515 GO:0044212	DNA binding; DNA-binding transcription factor activity; protein binding; transcription regulatory region DNA binding;	GO:0005622 GO:0005634	intracellular; nucleus	PF00847	AP2;	AT5G47220|ATERF2|ATERF-2|ERF2|ETHYLENE RESPONSIVE ELEMENT BINDING FACTOR 2|ETHYLENE RESPONSE FACTOR- 2|MQL5.7|MQL5_7
Glyma.07g141300	102	UniRef100_A0A1S6LQX6 Putative non-specific lipid-transfer protein 07 n=1 Tax=Glycine max TaxID=3847 RepID=A0A1S6LQX6_SOYBN	3e-63	99.02	UniRef100_A0A445JWL0 Receptor-like protein EIX2 n=3 Tax=Soja TaxID=1462606 RepID=A0A445JWL0_GLYSO	1e-61	99.02	AT5G55410.2 | Symbols: | Bifunctional inhibitor/lipid-transfer protein/seed storage 2S albumin superfamily protein | chr5:22460677-22461009 FORWARD LENGTH=110	3e-24	97.06	GO:0009627	systemic acquired resistance;	GO:0005504	fatty acid binding;	GO:0005576	extracellular region	PF14368	LTP_2;	AT5G55410|MTE17.12|MTE17_12
Glyma.07g141500	104	UniRef100_A0A0R0J344 AAI domain-containing protein n=3 Tax=Soja TaxID=1462606 RepID=A0A0R0J344_SOYBN	4e-67	99.04	UniRef100_A0A0R0J344 AAI domain-containing protein n=3 Tax=Soja TaxID=1462606 RepID=A0A0R0J344_SOYBN	4e-67	99.04	AT5G55410.2 | Symbols: | Bifunctional inhibitor/lipid-transfer protein/seed storage 2S albumin superfamily protein | chr5:22460677-22461009 FORWARD LENGTH=110	1e-24	97.12	GO:0009627	systemic acquired resistance;	GO:0005504	fatty acid binding;	GO:0005576	extracellular region	PF14368	LTP_2;	AT5G55410|MTE17.12|MTE17_12
Glyma.07g141600	151	UniRef100_A0A0B2PZP2 Copper transporter 6 n=2 Tax=Glycine soja TaxID=3848 RepID=A0A0B2PZP2_GLYSO	5e-101	99.34	UniRef100_A0A0B2PZP2 Copper transporter 6 n=2 Tax=Glycine soja TaxID=3848 RepID=A0A0B2PZP2_GLYSO	5e-101	99.34	AT2G26975.1 | Symbols: | Ctr copper transporter family | chr2:11512992-11513429 FORWARD LENGTH=145	2e-39	90.07	GO:0006878 GO:0035434	cellular copper ion homeostasis; copper ion transmembrane transport;	GO:0005375	copper ion transmembrane transporter activity;	GO:0005773 GO:0005886 GO:0016021	vacuole; plasma membrane; integral component of membrane	PF04145	Ctr;	AT2G26975|COPT6|copper transporter 6
Glyma.07g141700	157	UniRef100_A0A0R0J9F3 SHSP domain-containing protein n=2 Tax=Soja TaxID=1462606 RepID=A0A0R0J9F3_SOYBN	2e-112	99.36	UniRef100_A0A0R0J9F3 SHSP domain-containing protein n=2 Tax=Soja TaxID=1462606 RepID=A0A0R0J9F3_SOYBN	2e-112	99.36	AT1G07400.1 | Symbols: | HSP20-like chaperones superfamily protein | chr1:2275148-2275621 FORWARD LENGTH=157	7e-38	97.45	GO:0000302 GO:0006457 GO:0006979 GO:0009408 GO:0009651 GO:0042542 GO:0051259 GO:0071456	response to reactive oxygen species; protein folding; response to oxidative stress; response to heat; response to salt stress; response to hydrogen peroxide; protein complex oligomerization; cellular response to hypoxia;	GO:0005515 GO:0043621 GO:0051082	protein binding; protein self-association; unfolded protein binding;	GO:0005737	cytoplasm	PF00011	HSP20;	AT1G07400|HSP17.8|F22G5.25|F22G5_25
Glyma.07g141800	86	UniRef100_K7L1M6 Uncharacterized protein n=2 Tax=Soja TaxID=1462606 RepID=K7L1M6_SOYBN	1e-37	75.58	NA	NA	NA	NA	NA	NA	NA	NA	NA	NA	NA	NA	NA	NA	NA
Glyma.07g141900	941	UniRef100_A0A445JWM5 Uncharacterized protein n=3 Tax=Soja TaxID=1462606 RepID=A0A445JWM5_GLYSO	0	99.89	UniRef100_UPI00098DBFBE uncharacterized protein LOC109814869 n=1 Tax=Cajanus cajan TaxID=3821 RepID=UPI00098DBFBE	0	99.89	AT5G01030.1 | Symbols: | Protein of unknown function (DUF3527) | chr5:10638-13003 FORWARD LENGTH=744	3e-67	43.15	GO:0008150	biological process;	GO:0003674	molecular function;	GO:0005634	nucleus	PF12043	DUF3527;	AT5G01030|F7J8.10|F7J8_10
Glyma.07g167000	195	UniRef100_K7L270 Uncharacterized protein n=2 Tax=Soja TaxID=1462606 RepID=K7L270_SOYBN	1e-128	99.49	NA	NA	NA	NA	NA	NA	NA	NA	NA	NA	NA	NA	NA	NA	NA
Glyma.08g190900	122	UniRef100_K7L7K6 Uncharacterized protein n=2 Tax=Soja TaxID=1462606 RepID=K7L7K6_SOYBN	1e-83	99.18	UniRef100_UPI000809B5A2 EPIDERMAL PATTERNING FACTOR-like protein 3 n=1 Tax=Phaseolus angularis TaxID=3914 RepID=UPI000809B5A2	4e-69	96.72	AT3G13898.1 | Symbols: | unknown protein; LOCATED IN: endomembrane system; BEST Arabidopsis thaliana protein match is: unknown protein (TAIR:AT5G10310.1). | chr3:4584011-4584334 FORWARD LENGTH=107	4e-18	58.2	GO:0010052	guard cell differentiation;	NA	NA	GO:0005576 GO:0005634	extracellular region; nucleus	NA	NA	AT3G13898
Glyma.08g191100	125	UniRef100_A0A445JH08 Pumilio-like 24 n=2 Tax=Soja TaxID=1462606 RepID=A0A445JH08_GLYSO	2e-85	99.2	UniRef100_A0A445JH08 Pumilio-like 24 n=2 Tax=Soja TaxID=1462606 RepID=A0A445JH08_GLYSO	2e-85	99.2	AT3G16810.1 | Symbols: APUM24, PUM24 | pumilio 24 | chr3:5723436-5727539 REVERSE LENGTH=641	2e-37	79.2	GO:0006417 GO:0009793	regulation of translation; embryo development ending in seed dormancy;	GO:0003723 GO:0003729	RNA binding; mRNA binding;	GO:0005634 GO:0005730	nucleus; nucleolus	NA	NA	AT3G16810|APUM24|PUM24|pumilio 24|K20I9.3
Glyma.08g191200	99	UniRef100_I1KUS3 Uncharacterized protein n=2 Tax=Soja TaxID=1462606 RepID=I1KUS3_SOYBN	2e-60	98.99	UniRef100_UPI000E21B5D2 uncharacterized protein LOC100500421 isoform X2 n=1 Tax=Glycine max TaxID=3847 RepID=UPI000E21B5D2	3e-57	98.99	AT1G72690.1 | Symbols: | unknown protein; BEST Arabidopsis thaliana protein match is: unknown protein (TAIR:AT1G17490.1); Has 59 Blast hits to 45 proteins in 9 species: Archae - 0; Bacteria - 0; Metazoa - 0; Fungi - 0; Plants - 59; Viruses - 0; Other Eukaryotes - 0 (source: NCBI BLink). | chr1:27361223-27361745 FORWARD LENGTH=87	5e-29	88.89	GO:0008150	biological process;	GO:0003674	molecular function;	GO:0005634	nucleus	NA	NA	AT1G72690|F28P22.12|F28P22_12
Glyma.08g191300	501	UniRef100_A0A445JGY4 IQ domain-containing protein IQM1 isoform A n=2 Tax=Soja TaxID=1462606 RepID=A0A445JGY4_GLYSO	0	99.8	UniRef100_A0A445JGY4 IQ domain-containing protein IQM1 isoform A n=2 Tax=Soja TaxID=1462606 RepID=A0A445JGY4_GLYSO	0	99.8	AT5G57010.1 | Symbols: | calmodulin-binding family protein | chr5:23068207-23070203 FORWARD LENGTH=495	4e-175	96.81	GO:0008150	biological process;	NA	NA	GO:0005634 GO:0005737	nucleus; cytoplasm	NA	NA	AT5G57010|MHM17.13|MHM17_13
Glyma.08g191400	422	UniRef100_I1KUS5 Uncharacterized protein n=2 Tax=Soja TaxID=1462606 RepID=I1KUS5_SOYBN	0	99.76	UniRef100_A0A445JH02 Protein IQ-DOMAIN 1 isoform B n=1 Tax=Glycine soja TaxID=3848 RepID=A0A445JH02_GLYSO	0	99.76	AT1G72670.1 | Symbols: iqd8 | IQ-domain 8 | chr1:27356898-27358657 REVERSE LENGTH=414	6e-85	97.16	GO:0008150	biological process;	NA	NA	GO:0005737	cytoplasm	PF00612	IQ;	AT1G72670|iqd8|IQ-domain 8|F28P22.14|F28P22_14
Glyma.08g191500	350	UniRef100_K7L7K8 Uncharacterized protein n=2 Tax=Soja TaxID=1462606 RepID=K7L7K8_SOYBN	0	99.71	UniRef100_A0A445JQE2 Transcription factor MYB26 n=1 Tax=Glycine soja TaxID=3848 RepID=A0A445JQE2_GLYSO	0	99.43	AT3G13890.1 | Symbols: MYB26, ATMYB26, MS35 | myb domain protein 26 | chr3:4576744-4578027 REVERSE LENGTH=367	5e-77	33.71	GO:0009834 GO:0009901 GO:0030154	plant-type secondary cell wall biogenesis; anther dehiscence; cell differentiation;	GO:0003700 GO:0043565 GO:0044212	DNA-binding transcription factor activity; sequence-specific DNA binding; transcription regulatory region DNA binding;	GO:0005634	nucleus	PF00249	Myb_DNA-binding;	AT3G13890|MYB26|ATMYB26|MS35|myb domain protein 26|MALE STERILE 35|MDC16.25
Glyma.08g191600	131	UniRef100_C6SW51 Uncharacterized protein n=2 Tax=Soja TaxID=1462606 RepID=C6SW51_SOYBN	2e-86	99.24	UniRef100_A0A371E0K1 RpmH n=1 Tax=Mucuna pruriens TaxID=157652 RepID=A0A371E0K1_MUCPR	9e-70	99.24	AT3G13882.2 | Symbols: | Ribosomal protein L34 | chr3:4574521-4575852 FORWARD LENGTH=201	7e-30	74.81	GO:0006412	translation;	GO:0003735	structural constituent of ribosome;	GO:0005739 GO:0005840	mitochondrion; ribosome	PF00468	Ribosomal_L34;	AT3G13882
Glyma.08g191700	381	UniRef100_I1KUS8 SurE domain-containing protein n=2 Tax=Soja TaxID=1462606 RepID=I1KUS8_SOYBN	0	99.74	UniRef100_I1KUS8 SurE domain-containing protein n=2 Tax=Soja TaxID=1462606 RepID=I1KUS8_SOYBN	0	99.74	AT1G72880.2 | Symbols: | Survival protein SurE-like phosphatase/nucleotidase | chr1:27423678-27425928 REVERSE LENGTH=385	8e-169	99.74	NA	NA	GO:0008252	nucleotidase activity;	GO:0005829 GO:0009507	cytosol; chloroplast	PF01975	SurE;	AT1G72880
Glyma.08g191900	420	UniRef100_A0A0R0IPE3 Uncharacterized protein n=1 Tax=Glycine max TaxID=3847 RepID=A0A0R0IPE3_SOYBN	0	96.67	UniRef100_A0A445JGX0 Beta-fructofuranosidase, cell wall isozyme isoform A n=1 Tax=Glycine soja TaxID=3848 RepID=A0A445JGX0_GLYSO	0	98.81	AT3G13790.1 | Symbols: ATCWINV1, ATBFRUCT1 | Glycosyl hydrolases family 32 protein | chr3:4533084-4535831 REVERSE LENGTH=584	3e-179	94.29	GO:0005975 GO:0009611 GO:0050832 GO:0080167	carbohydrate metabolic process; response to wounding; defense response to fungus; response to karrikin;	GO:0004564 GO:0005515	beta-fructofuranosidase activity; protein binding;	GO:0005576 GO:0005618 GO:0005886 GO:0048046	extracellular region; cell wall; plasma membrane; apoplast	PF00251	Glyco_hydro_32N;	AT3G13790|ATCWINV1|ATBFRUCT1|CWI1|AtCWI1|ARABIDOPSIS THALIANA CELL WALL INVERTASE 1|MMM17.26
Glyma.08g192000	565	UniRef100_K7L7L2 Uncharacterized protein n=2 Tax=Soja TaxID=1462606 RepID=K7L7L2_SOYBN	0	99.82	UniRef100_A0A445JGX0 Beta-fructofuranosidase, cell wall isozyme isoform A n=1 Tax=Glycine soja TaxID=3848 RepID=A0A445JGX0_GLYSO	0	99.82	AT3G13790.1 | Symbols: ATCWINV1, ATBFRUCT1 | Glycosyl hydrolases family 32 protein | chr3:4533084-4535831 REVERSE LENGTH=584	0	96.28	GO:0005975 GO:0009611 GO:0050832 GO:0080167	carbohydrate metabolic process; response to wounding; defense response to fungus; response to karrikin;	GO:0004564 GO:0005515	beta-fructofuranosidase activity; protein binding;	GO:0005576 GO:0005618 GO:0005886 GO:0048046	extracellular region; cell wall; plasma membrane; apoplast	PF08244 PF00251	Glyco_hydro_32C; Glyco_hydro_32N;	AT3G13790|ATCWINV1|ATBFRUCT1|CWI1|AtCWI1|ARABIDOPSIS THALIANA CELL WALL INVERTASE 1|MMM17.26
Glyma.08g192100	451	UniRef100_I1KUT3 F-box domain-containing protein n=3 Tax=Soja TaxID=1462606 RepID=I1KUT3_SOYBN	0	99.78	UniRef100_I1KUT3 F-box domain-containing protein n=3 Tax=Soja TaxID=1462606 RepID=I1KUT3_SOYBN	0	99.78	AT1G78840.1 | Symbols: | F-box/RNI-like/FBD-like domains-containing protein | chr1:29639290-29640817 REVERSE LENGTH=439	4e-18	57.43	GO:0008150	biological process;	GO:0003674	molecular function;	GO:0005575	cellular component	PF00646	F-box;	AT1G78840|F9K20.11|F9K20_11
Glyma.08g304200	263	UniRef100_A0A445JM56 Oxygen-evolving enhancer protein 2, chloroplastic isoform A n=2 Tax=Soja TaxID=1462606 RepID=A0A445JM56_GLYSO	0	99.62	UniRef100_A0A445JM56 Oxygen-evolving enhancer protein 2, chloroplastic isoform A n=2 Tax=Soja TaxID=1462606 RepID=A0A445JM56_GLYSO	0	99.62	AT1G06680.1 | Symbols: PSBP-1, OEE2, PSII-P, OE23 | photosystem II subunit P-1 | chr1:2047940-2049186 FORWARD LENGTH=263	2e-144	99.62	GO:0019684 GO:0042742	photosynthesis, light reaction; defense response to bacterium;	GO:0005509 GO:0008266	calcium ion binding; poly(U) RNA binding;	GO:0005576 GO:0009507 GO:0009534 GO:0009535 GO:0009543 GO:0009570 GO:0009579 GO:0009654 GO:0009941 GO:0019898 GO:0031977 GO:0048046	extracellular region; chloroplast; chloroplast thylakoid; chloroplast thylakoid membrane; chloroplast thylakoid lumen; chloroplast stroma; thylakoid; photosystem II oxygen evolving complex; chloroplast envelope; extrinsic component of membrane; thylakoid lumen; apoplast	PF01789	PsbP;	AT1G06680|PSBP-1|OEE2|PSII-P|OE23|photosystem II subunit P-1|OXYGEN-EVOLVING ENHANCER PROTEIN 2|PHOTOSYSTEM II SUBUNIT P|OXYGEN EVOLVING COMPLEX SUBUNIT 23 KDA|F12K11.3|F12K11_3|OE23|OXYGEN EVOLVING COMPLEX SUBUNIT 23 KDA
Glyma.08g304300	582	UniRef100_A0A445JM68 WD repeat-containing protein 26-like isoform A n=2 Tax=Soja TaxID=1462606 RepID=A0A445JM68_GLYSO	0	99.83	UniRef100_A0A445JM68 WD repeat-containing protein 26-like isoform A n=2 Tax=Soja TaxID=1462606 RepID=A0A445JM68_GLYSO	0	99.83	AT5G08560.1 | Symbols: | transducin family protein / WD-40 repeat family protein | chr5:2771104-2773827 REVERSE LENGTH=589	0	99.14	GO:0006970 GO:0009416 GO:0009646 GO:0009723 GO:0009733 GO:0009737 GO:0010150	response to osmotic stress; response to light stimulus; response to absence of light; response to ethylene; response to auxin; response to abscisic acid; leaf senescence;	GO:0005515	protein binding;	GO:0005634 GO:0005737	nucleus; cytoplasm	PF00400	WD40;	AT5G08560|WDR26|ATWDR26|WDS1|WD-40 repeat 26|MAH20.12|MAH20_12
Glyma.08g304400	706	UniRef100_I1KXX1 Uncharacterized protein n=2 Tax=Soja TaxID=1462606 RepID=I1KXX1_SOYBN	0	99.86	UniRef100_A0A4D6KS78 Structure-specific endonuclease subunit SLX1 n=1 Tax=Vigna unguiculata TaxID=3917 RepID=A0A4D6KS78_VIGUN	0	99.29	AT5G27110.1 | Symbols: | Tetratricopeptide repeat (TPR)-like superfamily protein | chr5:9538572-9540647 REVERSE LENGTH=691	0	97.31	GO:0009451	RNA modification;	NA	NA	GO:0005739 GO:0043231	mitochondrion; intracellular membrane-bounded organelle	PF13041 PF01535	PPR_2; PPR;	AT5G27110|T21B4.20|T21B4_20
Glyma.08g304700	229	UniRef100_I1KXX2 Membrin n=2 Tax=Soja TaxID=1462606 RepID=I1KXX2_SOYBN	8e-162	99.56	UniRef100_I1KXX2 Membrin n=2 Tax=Soja TaxID=1462606 RepID=I1KXX2_SOYBN	8e-162	99.56	AT2G36900.1 | Symbols: MEMB11, ATMEMB11 | membrin 11 | chr2:15491615-15492587 REVERSE LENGTH=225	1e-93	97.38	GO:0006623 GO:0006888 GO:0006891 GO:0006896 GO:0042147 GO:0048280	protein targeting to vacuole; endoplasmic reticulum to Golgi vesicle-mediated transport; intra-Golgi vesicle-mediated transport; Golgi to vacuole transport; retrograde transport, endosome to Golgi; vesicle fusion with Golgi apparatus;	GO:0000149 GO:0005484	SNARE binding; SNAP receptor activity;	GO:0000139 GO:0005789 GO:0005794 GO:0012507 GO:0016021 GO:0031201 GO:0031902	Golgi membrane; endoplasmic reticulum membrane; Golgi apparatus; ER to Golgi transport vesicle membrane; integral component of membrane; SNARE complex; late endosome membrane	PF12352	V-SNARE_C;	AT2G36900|MEMB11|ATMEMB11|membrin 11|T1J8.8|T1J8_8
Glyma.08g304800	118	UniRef100_K7L9X1 Uncharacterized protein n=1 Tax=Glycine max TaxID=3847 RepID=K7L9X1_SOYBN	3e-79	99.15	UniRef100_A0A445FRU7 AAI domain-containing protein n=2 Tax=Soja TaxID=1462606 RepID=A0A445FRU7_GLYSO	3e-57	99.15	NA	NA	NA	NA	NA	NA	NA	NA	NA	NA	NA	NA
Glyma.08g304900	121	UniRef100_I1KXX3 AAI domain-containing protein n=1 Tax=Glycine max TaxID=3847 RepID=I1KXX3_SOYBN	6e-81	99.17	UniRef100_I1KXX3 AAI domain-containing protein n=1 Tax=Glycine max TaxID=3847 RepID=I1KXX3_SOYBN	6e-81	99.17	NA	NA	NA	NA	NA	NA	NA	NA	NA	PF14368	LTP_2;	NA
Glyma.08g305000	162	UniRef100_A0A0R0J145 Uncharacterized protein n=2 Tax=Soja TaxID=1462606 RepID=A0A0R0J145_SOYBN	2e-115	99.38	UniRef100_K7MRD0 SANT domain-containing protein n=1 Tax=Glycine max TaxID=3847 RepID=K7MRD0_SOYBN	2e-74	99.38	NA	NA	NA	NA	NA	NA	NA	NA	NA	NA	NA	NA
Glyma.08g305100	275	UniRef100_K7L9X3 TLC domain-containing protein n=2 Tax=Glycine max TaxID=3847 RepID=K7L9X3_SOYBN	0	99.64	UniRef100_K7L9X3 TLC domain-containing protein n=2 Tax=Glycine max TaxID=3847 RepID=K7L9X3_SOYBN	0	99.64	AT4G19645.1 | Symbols: | TRAM, LAG1 and CLN8 (TLC) lipid-sensing domain containing protein | chr4:10689941-10691298 REVERSE LENGTH=268	1e-130	97.09	GO:0008150	biological process;	GO:0003674	molecular function;	NA	NA	PF03798	TRAM_LAG1_CLN8;	AT4G19645
Glyma.08g305200	384	UniRef100_A0A445JMI7 Uncharacterized protein n=1 Tax=Glycine soja TaxID=3848 RepID=A0A445JMI7_GLYSO	0	99.74	UniRef100_A0A445JMM1 Transcription termination factor MTERF15, mitochondrial n=2 Tax=Glycine soja TaxID=3848 RepID=A0A445JMM1_GLYSO	0	97.66	AT5G07900.1 | Symbols: | Mitochondrial transcription termination factor family protein | chr5:2520188-2521405 FORWARD LENGTH=405	5e-79	86.2	GO:0006355 GO:0009658 GO:0032502	regulation of transcription, DNA-templated; chloroplast organization; developmental process;	GO:0003690	double-stranded DNA binding;	GO:0009507	chloroplast	PF02536	mTERF;	AT5G07900|mTERF7|F13G24.100
Glyma.08g367100	514	UniRef100_K7LAY8 MFS domain-containing protein n=2 Tax=Soja TaxID=1462606 RepID=K7LAY8_SOYBN	0	99.81	UniRef100_K7LAY8 MFS domain-containing protein n=2 Tax=Soja TaxID=1462606 RepID=K7LAY8_SOYBN	0	99.81	AT5G16150.1 | Symbols: GLT1, PGLCT | plastidic GLC translocator | chr5:5272904-5275678 FORWARD LENGTH=546	0	91.63	GO:0010353 GO:0046323	response to trehalose; glucose import;	GO:0005351 GO:0015144	carbohydrate:proton symporter activity; carbohydrate transmembrane transporter activity;	GO:0005887 GO:0009507 GO:0009536 GO:0009706 GO:0009941	integral component of plasma membrane; chloroplast; plastid; chloroplast inner membrane; chloroplast envelope	PF07690	MFS_1;	AT5G16150|GLT1|PGLCT|GLUCOSE TRANSPORTER 1|plastidic GLC translocator|T21H19.70|T21H19_70
Glyma.08g367200	321	UniRef100_A0A0B2QY30 Uncharacterized protein n=4 Tax=Soja TaxID=1462606 RepID=A0A0B2QY30_GLYSO	0	88.16	UniRef100_UPI000F7C1D2A glycosyltransferase BC10 n=1 Tax=Abrus precatorius TaxID=3816 RepID=UPI000F7C1D2A	2e-161	94.7	AT5G16170.1 | Symbols: | Core-2/I-branching beta-1,6-N-acetylglucosaminyltransferase family protein | chr5:5277926-5279751 FORWARD LENGTH=411	7e-117	83.8	NA	NA	GO:0008375 GO:0016757	acetylglucosaminyltransferase activity; transferase activity, transferring glycosyl groups;	GO:0005739 GO:0016021	mitochondrion; integral component of membrane	PF02485	Branch;	AT5G16170
Glyma.08g367400	87	UniRef100_A0A0B2QZ28 Mitochondrial import inner membrane translocase subunit Tim13 n=2 Tax=Soja TaxID=1462606 RepID=A0A0B2QZ28_GLYSO	2e-54	98.85	UniRef100_A0A0B2QZ28 Mitochondrial import inner membrane translocase subunit Tim13 n=2 Tax=Soja TaxID=1462606 RepID=A0A0B2QZ28_GLYSO	2e-54	98.85	AT1G61570.1 | Symbols: TIM13 | translocase of the inner mitochondrial membrane 13 | chr1:22718897-22719473 REVERSE LENGTH=87	7e-24	96.55	GO:0045039 GO:0072321	protein insertion into mitochondrial inner membrane; chaperone-mediated protein transport;	GO:0005507	copper ion binding;	GO:0005634 GO:0005739 GO:0005758 GO:0005829 GO:0009507 GO:0042719	nucleus; mitochondrion; mitochondrial intermembrane space; cytosol; chloroplast; mitochondrial intermembrane space protein transporter complex	PF02953	zf-Tim10_DDP;	AT1G61570|TIM13|translocase of the inner mitochondrial membrane 13|T25B24.8|T25B24_8
Glyma.08g367600	82	UniRef100_A0A0R0IXM3 Uncharacterized protein n=1 Tax=Glycine max TaxID=3847 RepID=A0A0R0IXM3_SOYBN	3e-48	98.78	UniRef100_A0A445JQ91 NAD(P)H-quinone oxidoreductase subunit 4L, chloroplastic n=1 Tax=Glycine soja TaxID=3848 RepID=A0A445JQ91_GLYSO	1e-45	98.78	ATCG01070.1 | Symbols: NDHE | NADH-ubiquinone/plastoquinone oxidoreductase chain 4L | chrC:117804-118109 REVERSE LENGTH=101	3e-22	93.9	GO:0006744 GO:0042773	ubiquinone biosynthetic process; ATP synthesis coupled electron transport;	GO:0003959 GO:0008137 GO:0048038	NADPH dehydrogenase activity; NADH dehydrogenase (ubiquinone) activity; quinone binding;	GO:0009507 GO:0009534 GO:0009535 GO:0009536 GO:0016021 GO:0030964 GO:0045272	chloroplast; chloroplast thylakoid; chloroplast thylakoid membrane; plastid; integral component of membrane; NADH dehydrogenase complex; plasma membrane respiratory chain complex I	PF00420	Oxidored_q2;	ATCG01070|NDHE
Glyma.08g367700	100	UniRef100_I1KZN2 TGT domain-containing protein n=2 Tax=Soja TaxID=1462606 RepID=I1KZN2_SOYBN	2e-66	99	UniRef100_I1KZN2 TGT domain-containing protein n=2 Tax=Soja TaxID=1462606 RepID=I1KZN2_SOYBN	2e-66	99	NA	NA	NA	NA	NA	NA	NA	NA	NA	PF01702	TGT;	NA
Glyma.08g367800	312	UniRef100_UPI0007191DA5 lysine-specific demethylase JMJ25 isoform X1 n=1 Tax=Glycine max TaxID=3847 RepID=UPI0007191DA5	0	96.15	UniRef100_UPI0007191DA5 lysine-specific demethylase JMJ25 isoform X1 n=1 Tax=Glycine max TaxID=3847 RepID=UPI0007191DA5	0	96.15	AT4G00990.1 | Symbols: | Transcription factor jumonji (jmjC) domain-containing protein | chr4:427035-431535 FORWARD LENGTH=840	8e-75	99.36	GO:0006355 GO:0033169 GO:0042742 GO:2000028	regulation of transcription, DNA-templated; histone H3-K9 demethylation; defense response to bacterium; regulation of photoperiodism, flowering;	GO:0000976 GO:0031490 GO:0032454	transcription regulatory region sequence-specific DNA binding; chromatin DNA binding; histone demethylase activity (H3-K9 specific);	GO:0000785 GO:0005634	chromatin; nucleus	NA	NA	AT4G00990|JMJ27|AtJMJ17|JmjC DOMAIN-CONTAINING PROTEIN 27|F3I3.10
Glyma.08g367900	36	UniRef100_A0A0R0IY58 Uncharacterized protein n=1 Tax=Glycine max TaxID=3847 RepID=A0A0R0IY58_SOYBN	5e-17	97.22	NA	NA	NA	NA	NA	NA	NA	NA	NA	NA	NA	NA	NA	NA	NA
Glyma.09g136600	303	UniRef100_K7LDR0 ShKT domain-containing protein n=2 Tax=Soja TaxID=1462606 RepID=K7LDR0_SOYBN	0	99.67	UniRef100_K7LDR0 ShKT domain-containing protein n=2 Tax=Soja TaxID=1462606 RepID=K7LDR0_SOYBN	0	99.67	AT4G25600.1 | Symbols: | Oxoglutarate/iron-dependent oxygenase | chr4:13060712-13062359 FORWARD LENGTH=291	4e-85	98.68	GO:0018401 GO:0055114	peptidyl-proline hydroxylation to 4-hydroxy-L-proline; oxidation-reduction process;	GO:0004656 GO:0005506 GO:0031418	procollagen-proline 4-dioxygenase activity; iron ion binding; L-ascorbic acid binding;	GO:0005576 GO:0005783 GO:0005789 GO:0009507 GO:0016021	extracellular region; endoplasmic reticulum; endoplasmic reticulum membrane; chloroplast; integral component of membrane	NA	NA	AT4G25600|M7J2.30|M7J2_30
Glyma.09g136700	514	UniRef100_A0A368UIZ6 Uncharacterized protein n=1 Tax=Glycine max TaxID=3847 RepID=A0A368UIZ6_SOYBN	0	99.81	UniRef100_UPI00098DCE77 uncharacterized protein LOC109799974 n=1 Tax=Cajanus cajan TaxID=3821 RepID=UPI00098DCE77	0	99.81	AT3G49050.1 | Symbols: | alpha/beta-Hydrolases superfamily protein | chr3:18181498-18183613 FORWARD LENGTH=477	0	99.61	GO:0016042	lipid catabolic process;	GO:0005516 GO:0016787	calmodulin binding; hydrolase activity;	GO:0005886	plasma membrane	PF03893 PF01764	Lipase3_N; Lipase_3;	AT3G49050|T2J13.110
Glyma.09g136800	975	UniRef100_A0A445J0M3 Uncharacterized protein n=2 Tax=Soja TaxID=1462606 RepID=A0A445J0M3_GLYSO	0	99.9	UniRef100_UPI0003DEB4A4 uncharacterized protein LOC100780360 isoform X2 n=1 Tax=Glycine max TaxID=3847 RepID=UPI0003DEB4A4	0	99.9	AT5G23890.1 | Symbols: | LOCATED IN: mitochondrion, chloroplast thylakoid membrane, chloroplast, plastid, chloroplast envelope; EXPRESSED IN: 24 plant structures; EXPRESSED DURING: 14 growth stages; CONTAINS InterPro DOMAIN/s: S-layer homology domain (InterPro:IPR001119); BEST Arabidopsis thaliana protein match is: unknown protein (TAIR:AT5G52410.2); Has 1807 Blast hits to 1807 proteins in 277 sp…	0	99.18	NA	NA	NA	NA	GO:0005739 GO:0009507 GO:0009535 GO:0009536 GO:0009941 GO:0016021	mitochondrion; chloroplast; chloroplast thylakoid membrane; plastid; chloroplast envelope; integral component of membrane	NA	NA	AT5G23890
Glyma.09g136900	740	UniRef100_K7LDR8 Cleavage and polyadenylation specificity factor subunit 2 n=2 Tax=Soja TaxID=1462606 RepID=K7LDR8_SOYBN	0	99.86	UniRef100_K7LDR8 Cleavage and polyadenylation specificity factor subunit 2 n=2 Tax=Soja TaxID=1462606 RepID=K7LDR8_SOYBN	0	99.86	AT5G23880.1 | Symbols: EMB1265, CPSF100, ESP5, ATCPSF100 | cleavage and polyadenylation specificity factor 100 | chr5:8052550-8058147 FORWARD LENGTH=739	0	99.86	GO:0006378 GO:0006379 GO:0009793 GO:0035194	mRNA polyadenylation; mRNA cleavage; embryo development ending in seed dormancy; posttranscriptional gene silencing by RNA;	GO:0003677 GO:0003723 GO:0005515	DNA binding; RNA binding; protein binding;	GO:0005634 GO:0005737 GO:0005847 GO:0009506	nucleus; cytoplasm; mRNA cleavage and polyadenylation specificity factor complex; plasmodesma	PF00753 PF07521 PF10996 PF13299	Lactamase_B; RMMBL; Beta-Casp; CPSF100_C;	AT5G23880|EMB1265|CPSF100|ESP5|ATCPSF100|EMBRYO DEFECTIVE 1265|cleavage and polyadenylation specificity factor 100|ENHANCED SILENCING PHENOTYPE 5|CLEAVAGE AND POLYADENYLATION SPECIFICITY FACTOR
Glyma.09g137000	991	UniRef100_A0A0B2S9T7 Protein NLP7 n=2 Tax=Soja TaxID=1462606 RepID=A0A0B2S9T7_GLYSO	0	99.9	UniRef100_A0A0B2S9T7 Protein NLP7 n=2 Tax=Soja TaxID=1462606 RepID=A0A0B2S9T7_GLYSO	0	99.9	AT4G24020.1 | Symbols: NLP7 | NIN like protein 7 | chr4:12479904-12483822 FORWARD LENGTH=959	0	95.96	GO:0009414 GO:0010118 GO:0010167 GO:0042128	response to water deprivation; stomatal movement; response to nitrate; nitrate assimilation;	GO:0003700 GO:0005515 GO:0044212	DNA-binding transcription factor activity; protein binding; transcription regulatory region DNA binding;	GO:0005634	nucleus	PF00564 PF02042	PB1; RWP-RK;	AT4G24020|NLP7|NIN like protein 7|T19F6.10|T19F6_10|NLP7
Glyma.09g279800	342	UniRef100_K7LGJ5 Uncharacterized protein n=3 Tax=Soja TaxID=1462606 RepID=K7LGJ5_SOYBN	0	99.71	UniRef100_A0A445FVL7 Short-chain dehydrogenase reductase 2a n=3 Tax=Soja TaxID=1462606 RepID=A0A445FVL7_GLYSO	0	99.71	AT3G51680.1 | Symbols: | NAD(P)-binding Rossmann-fold superfamily protein | chr3:19173622-19174667 REVERSE LENGTH=303	3e-135	83.33	GO:0055114	oxidation-reduction process;	GO:0016491	oxidoreductase activity;	GO:0005737	cytoplasm	PF13561	adh_short_C2;	AT3G51680|SDR2|AtSDR2|short-chain dehydrogenase/reductase 2|T18N14.60
Glyma.09g279900	1387	UniRef100_A0A445J7F6 Protein SCAR2 isoform B n=1 Tax=Glycine soja TaxID=3848 RepID=A0A445J7F6_GLYSO	0	99.93	UniRef100_A0A445J7F6 Protein SCAR2 isoform B n=1 Tax=Glycine soja TaxID=3848 RepID=A0A445J7F6_GLYSO	0	99.93	AT2G38440.1 | Symbols: ITB1, SCAR2, DIS3, WAVE4, ATSCAR2 | SCAR homolog 2 | chr2:16095550-16100851 FORWARD LENGTH=1399	2e-112	29.27	GO:0010090 GO:0010091 GO:0030036 GO:0045010 GO:0051127	trichome morphogenesis; trichome branching; actin cytoskeleton organization; actin nucleation; positive regulation of actin nucleation;	GO:0003779 GO:0005515	actin binding; protein binding;	GO:0005737 GO:0005856 GO:0005886 GO:0031209	cytoplasm; cytoskeleton; plasma membrane; SCAR complex	NA	NA	AT2G38440|ITB1|SCAR2|DIS3|WAVE4|ATSCAR2|IRREGULAR TRICHOME BRANCH1|SCAR homolog 2|T19C21.7|T19C21_7
Glyma.09g280000	101	UniRef100_A0A445J799 Uncharacterized protein n=2 Tax=Soja TaxID=1462606 RepID=A0A445J799_GLYSO	2e-66	99.01	UniRef100_UPI000F7CB5CD uncharacterized protein LOC113861353 n=1 Tax=Abrus precatorius TaxID=3816 RepID=UPI000F7CB5CD	1e-56	99.01	AT2G38450.1 | Symbols: | CONTAINS InterPro DOMAIN/s: Sel1-like (InterPro:IPR006597); BEST Arabidopsis thaliana protein match is: unknown protein (TAIR:AT5G05360.1); Has 88 Blast hits to 88 proteins in 25 species: Archae - 0; Bacteria - 16; Metazoa - 0; Fungi - 0; Plants - 70; Viruses - 0; Other Eukaryotes - 2 (source: NCBI BLink). | chr2:16102016-16102683 FORWARD LENGTH=138	5e-45	82.18	GO:0008150	biological process;	NA	NA	GO:0005634	nucleus	PF08238	Sel1;	AT2G38450|T19C21.6|T19C21_6
Glyma.09g280100	327	UniRef100_I1L759 Epimerase domain-containing protein n=2 Tax=Soja TaxID=1462606 RepID=I1L759_SOYBN	0	99.69	UniRef100_I1L759 Epimerase domain-containing protein n=2 Tax=Soja TaxID=1462606 RepID=I1L759_SOYBN	0	99.69	AT1G17890.1 | Symbols: GER2 | NAD(P)-binding Rossmann-fold superfamily protein | chr1:6154478-6155596 REVERSE LENGTH=328	0	96.33	GO:0042351 GO:0055114	de novo' GDP-L-fucose biosynthetic process; oxidation-reduction process;	GO:0016853 GO:0050577 GO:0050662	isomerase activity; GDP-L-fucose synthase activity; coenzyme binding;	GO:0005737	cytoplasm	PF16363	GDP_Man_Dehyd;	AT1G17890|GER2|F2H15.12|F2H15_12
Glyma.09g280200	544	UniRef100_A0A0R0IK30 Uncharacterized protein n=3 Tax=Glycine max TaxID=3847 RepID=A0A0R0IK30_SOYBN	0	99.82	UniRef100_A0A445J7A1 WRKY transcription factor WRKY24 isoform A n=3 Tax=Glycine soja TaxID=3848 RepID=A0A445J7A1_GLYSO	0	99.82	AT2G38470.1 | Symbols: WRKY33, ATWRKY33 | WRKY DNA-binding protein 33 | chr2:16108476-16110539 FORWARD LENGTH=519	3e-106	62.87	GO:0006355 GO:0006970 GO:0009408 GO:0009409 GO:0009414 GO:0009627 GO:0009651 GO:0010120 GO:0010200 GO:0010508 GO:0034605 GO:0042742 GO:0050832 GO:0070370	regulation of transcription, DNA-templated; response to osmotic stress; response to heat; response to cold; response to water deprivation; systemic acquired resistance; response to salt stress; camalexin biosynthetic process; response to chitin; positive regulation of autophagy; cellular response to heat; defense response to bacterium; defense response to fungus; cellular heat acclimation;	GO:0003700 GO:0005515 GO:0043565 GO:0044212 GO:0046872	DNA-binding transcription factor activity; protein binding; sequence-specific DNA binding; transcription regulatory region DNA binding; metal ion binding;	GO:0005634	nucleus	PF03106	WRKY;	AT2G38470|WRKY33|ATWRKY33|WRKY DNA-binding protein 33|T19C21.4|T19C21_4
Glyma.09g280300	198	UniRef100_I1L761 CASP-like protein n=2 Tax=Soja TaxID=1462606 RepID=I1L761_SOYBN	4e-140	99.49	UniRef100_I1L761 CASP-like protein n=2 Tax=Soja TaxID=1462606 RepID=I1L761_SOYBN	4e-140	99.49	AT2G38480.1 | Symbols: | Uncharacterised protein family (UPF0497) | chr2:16110960-16111694 REVERSE LENGTH=188	1e-68	99.49	NA	NA	GO:0051539	4 iron, 4 sulfur cluster binding;	GO:0005634 GO:0005886 GO:0016021	nucleus; plasma membrane; integral component of membrane	PF04535	DUF588;	AT2G38480
Glyma.09g280500	496	UniRef100_I1L763 Tudor domain-containing protein n=2 Tax=Soja TaxID=1462606 RepID=I1L763_SOYBN	0	99.8	UniRef100_I1L763 Tudor domain-containing protein n=2 Tax=Soja TaxID=1462606 RepID=I1L763_SOYBN	0	99.8	AT2G15490.1 | Symbols: UGT73B4 | UDP-glycosyltransferase 73B4 | chr2:6761750-6763398 FORWARD LENGTH=484	2e-137	97.18	GO:0009636 GO:0051707	response to toxic substance; response to other organism;	GO:0008194 GO:0016757 GO:0035251 GO:0047893 GO:0080043 GO:0080044 GO:0102360 GO:0102425	UDP-glycosyltransferase activity; transferase activity, transferring glycosyl groups; UDP-glucosyltransferase activity; flavonol 3-O-glucosyltransferase activity; quercetin 3-O-glucosyltransferase activity; quercetin 7-O-glucosyltransferase activity; daphnetin 3-O-glucosyltransferase activity; myricetin 3-O-glucosyltransferase activity;	GO:0005829 GO:0009507 GO:0043231	cytosol; chloroplast; intracellular membrane-bounded organelle	PF00201	UDPGT;	AT2G15490|UGT73B4|UDP-glycosyltransferase 73B4|F9O13.4
Glyma.09g280600	279	UniRef100_A0A0R0II64 Uncharacterized protein n=1 Tax=Glycine max TaxID=3847 RepID=A0A0R0II64_SOYBN	0	99.64	UniRef100_A0A445J7B4 Methyltransf_21 domain-containing protein n=1 Tax=Glycine soja TaxID=3848 RepID=A0A445J7B4_GLYSO	0	99.64	AT5G01710.1 | Symbols: | methyltransferases | chr5:263709-265250 REVERSE LENGTH=513	1e-143	99.64	GO:0032259	methylation;	GO:0008168	methyltransferase activity;	GO:0000138	Golgi trans cisterna	PF05050	Methyltransf_21;	AT5G01710|F7A7.230|F7A7_230
Glyma.09g280700	435	UniRef100_I1L765 PPM-type phosphatase domain-containing protein n=2 Tax=Soja TaxID=1462606 RepID=I1L765_SOYBN	0	99.77	UniRef100_I1L765 PPM-type phosphatase domain-containing protein n=2 Tax=Soja TaxID=1462606 RepID=I1L765_SOYBN	0	99.77	AT5G01700.2 | Symbols: | Protein phosphatase 2C family protein | chr5:260848-262492 REVERSE LENGTH=382	2e-133	89.66	GO:0006470	protein dephosphorylation;	GO:0004722 GO:0004724 GO:0046872	protein serine/threonine phosphatase activity; magnesium-dependent protein serine/threonine phosphatase activity; metal ion binding;	GO:0005634	nucleus	PF00481	PP2C;	AT5G01700|F7A7.220|F7A7_220
Glyma.09g280800	323	UniRef100_K7LGJ7 Aldo_ket_red domain-containing protein n=1 Tax=Glycine max TaxID=3847 RepID=K7LGJ7_SOYBN	0	99.69	UniRef100_K7LGJ7 Aldo_ket_red domain-containing protein n=1 Tax=Glycine max TaxID=3847 RepID=K7LGJ7_SOYBN	0	99.69	AT5G01670.2 | Symbols: | NAD(P)-linked oxidoreductase superfamily protein | chr5:252000-253856 FORWARD LENGTH=349	1e-170	99.69	GO:0055114	oxidation-reduction process;	GO:0016491	oxidoreductase activity;	GO:0005737	cytoplasm	PF00248	Aldo_ket_red;	AT5G01670|F7A7.190|F7A7_190
Glyma.09g280900	609	UniRef100_A0A445J794 Uncharacterized protein n=2 Tax=Soja TaxID=1462606 RepID=A0A445J794_GLYSO	0	99.84	UniRef100_A0A1S3TAX3 uncharacterized protein LOC106753609 n=1 Tax=Vigna radiata var. radiata TaxID=3916 RepID=A0A1S3TAX3_VIGRR	0	99.84	AT3G11920.1 | Symbols: | glutaredoxin-related | chr3:3772311-3774887 FORWARD LENGTH=630	0	98.03	GO:0035556 GO:0045454	intracellular signal transduction; cell redox homeostasis;	GO:0009055 GO:0015035	electron transfer activity; protein disulfide oxidoreductase activity;	GO:0005634	nucleus	PF00462 PF00610 PF04784	Glutaredoxin; DEP; DUF547;	AT3G11920|F26K24.21
Glyma.10g027300	128	UniRef100_A0A0R0HXF9 Uncharacterized protein n=2 Tax=Soja TaxID=1462606 RepID=A0A0R0HXF9_SOYBN	1e-51	66.41	NA	NA	NA	NA	NA	NA	NA	NA	NA	NA	NA	NA	NA	NA	NA
Glyma.10g027400	488	UniRef100_A0A445IGZ3 NKAP-like protein isoform A n=1 Tax=Glycine soja TaxID=3848 RepID=A0A445IGZ3_GLYSO	0	99.8	UniRef100_A0A445IGZ3 NKAP-like protein isoform A n=1 Tax=Glycine soja TaxID=3848 RepID=A0A445IGZ3_GLYSO	0	99.8	AT4G02720.1 | Symbols: | unknown protein; FUNCTIONS IN: molecular_function unknown; INVOLVED IN: biological_process unknown; EXPRESSED IN: 25 plant structures; EXPRESSED DURING: 14 growth stages; CONTAINS InterPro DOMAIN/s: Protein of unknown function DUF926 (InterPro:IPR009269); Has 30201 Blast hits to 17322 proteins in 780 species: Archae - 12; Bacteria - 1396; Metazoa - 17338; Fungi - 3422; Pl…	4e-82	33.81	GO:0007219 GO:0044030 GO:0045892 GO:2000232	Notch signaling pathway; regulation of DNA methylation; negative regulation of transcription, DNA-templated; regulation of rRNA processing;	GO:0003682	chromatin binding;	GO:0005634 GO:0005731	nucleus; nucleolus organizer region	PF06047	Nkap_C;	AT4G02720|MAS2|MORPHOLOGY OF AGO1-52 SUPPRESSED2|T5J8.1
Glyma.10g027500	220	UniRef100_K7LH24 OVATE domain-containing protein n=1 Tax=Glycine max TaxID=3847 RepID=K7LH24_SOYBN	3e-159	99.55	UniRef100_K7LH24 OVATE domain-containing protein n=1 Tax=Glycine max TaxID=3847 RepID=K7LH24_SOYBN	3e-159	99.55	AT1G05420.1 | Symbols: ATOFP12, OFP12 | ovate family protein 12 | chr1:1590073-1590753 FORWARD LENGTH=226	8e-26	82.27	GO:0045892	negative regulation of transcription, DNA-templated;	NA	NA	GO:0005634	nucleus	PF04844	Ovate;	AT1G05420|ATOFP12|OFP12|ARABIDOPSIS THALIANA OVATE FAMILY PROTEIN 12|ovate family protein 12|T25N20.7|T25N20_7
Glyma.10g027600	263	UniRef100_A0A445IHN9 Late embryogenesis abundant protein D-34 isoform A n=2 Tax=Soja TaxID=1462606 RepID=A0A445IHN9_GLYSO	0	99.62	UniRef100_A0A445IHN9 Late embryogenesis abundant protein D-34 isoform A n=2 Tax=Soja TaxID=1462606 RepID=A0A445IHN9_GLYSO	0	99.62	AT3G22490.1 | Symbols: | Seed maturation protein | chr3:7969785-7970738 REVERSE LENGTH=262	4e-83	96.96	GO:0006873 GO:0009845 GO:0010226	cellular ion homeostasis; seed germination; response to lithium ion;	GO:0003674	molecular function;	GO:0005634 GO:0005730 GO:0005737 GO:0005829	nucleus; nucleolus; cytoplasm; cytosol	PF04927	SMP;	AT3G22490|ATRAB28|RAB28|responsive to abscisic acid 28|F16J14.21
Glyma.10g027700	142	UniRef100_A0A445IGY9 Uncharacterized protein n=2 Tax=Glycine soja TaxID=3848 RepID=A0A445IGY9_GLYSO	4e-97	99.3	UniRef100_A0A072VLB5 Heat shock 22 kDa protein, putative n=1 Tax=Medicago truncatula TaxID=3880 RepID=A0A072VLB5_MEDTR	5e-67	95.07	AT3G22530.1 | Symbols: | unknown protein; FUNCTIONS IN: molecular_function unknown; INVOLVED IN: biological_process unknown; LOCATED IN: plasma membrane; EXPRESSED IN: 25 plant structures; EXPRESSED DURING: 15 growth stages; BEST Arabidopsis thaliana protein match is: unknown protein (TAIR:AT4G14830.1); Has 77 Blast hits to 77 proteins in 12 species: Archae - 0; Bacteria - 0; Metazoa - 0; Fungi -…	1e-31	80.99	GO:0008150	biological process;	GO:0003674	molecular function;	GO:0005774	vacuolar membrane	NA	NA	AT3G22530|F16J14.9
Glyma.10g027800	202	UniRef100_A0A0B2PCD4 Uncharacterized protein n=2 Tax=Soja TaxID=1462606 RepID=A0A0B2PCD4_GLYSO	1e-144	99.5	UniRef100_A0A1S3V8R7 uncharacterized protein LOC106772698 n=1 Tax=Vigna radiata var. radiata TaxID=3916 RepID=A0A1S3V8R7_VIGRR	1e-97	99.01	AT4G02715.1 | Symbols: | unknown protein; Has 30201 Blast hits to 17322 proteins in 780 species: Archae - 12; Bacteria - 1396; Metazoa - 17338; Fungi - 3422; Plants - 5037; Viruses - 0; Other Eukaryotes - 2996 (source: NCBI BLink). | chr4:1202170-1202787 REVERSE LENGTH=205	2e-40	98.51	GO:0008150	biological process;	GO:0003674	molecular function;	GO:0005634	nucleus	PF15365	PNRC;	AT4G02715
Glyma.10g027900	271	UniRef100_I1L852 FLZ-type domain-containing protein n=2 Tax=Soja TaxID=1462606 RepID=I1L852_SOYBN	0	99.63	UniRef100_I1L852 FLZ-type domain-containing protein n=2 Tax=Soja TaxID=1462606 RepID=I1L852_SOYBN	0	99.63	AT3G22550.1 | Symbols: | Protein of unknown function (DUF581) | chr3:7991827-7992805 REVERSE LENGTH=267	2e-47	95.2	GO:0009744 GO:0009749 GO:0042594 GO:0071456	response to sucrose; response to glucose; response to starvation; cellular response to hypoxia;	GO:0046872	metal ion binding;	GO:0005634	nucleus	PF04570	zf-FLZ;	AT3G22550|F16J14.11
Glyma.10g028000	345	UniRef100_A0A445IHQ0 F-box/kelch-repeat protein SKIP30 isoform A n=2 Tax=Soja TaxID=1462606 RepID=A0A445IHQ0_GLYSO	0	99.71	UniRef100_A0A445IHQ0 F-box/kelch-repeat protein SKIP30 isoform A n=2 Tax=Soja TaxID=1462606 RepID=A0A445IHQ0_GLYSO	0	99.71	AT3G63220.2 | Symbols: | Galactose oxidase/kelch repeat superfamily protein | chr3:23357540-23358598 REVERSE LENGTH=352	0	99.71	GO:0016567	protein ubiquitination;	GO:0003674	molecular function;	GO:0005737	cytoplasm	PF01344	Kelch_1;	AT3G63220|F16M2.70
Glyma.10g028100	187	UniRef100_I1L857 AAI domain-containing protein n=2 Tax=Soja TaxID=1462606 RepID=I1L857_SOYBN	2e-125	99.47	UniRef100_I1L857 AAI domain-containing protein n=2 Tax=Soja TaxID=1462606 RepID=I1L857_SOYBN	2e-125	99.47	AT2G48130.1 | Symbols: | Bifunctional inhibitor/lipid-transfer protein/seed storage 2S albumin superfamily protein | chr2:19685263-19685977 REVERSE LENGTH=183	1e-44	96.26	GO:0009845 GO:0010214 GO:0015908	seed germination; seed coat development; fatty acid transport;	GO:0005319 GO:0008289	lipid transporter activity; lipid binding;	GO:0005886 GO:0031225	plasma membrane; anchored component of membrane	PF14368	LTP_2;	AT2G48130|LTPG15|F11L15.3
Glyma.10g028200	213	UniRef100_K7LH29 AAI domain-containing protein n=1 Tax=Glycine max TaxID=3847 RepID=K7LH29_SOYBN	1e-148	99.53	UniRef100_K7LH29 AAI domain-containing protein n=1 Tax=Glycine max TaxID=3847 RepID=K7LH29_SOYBN	1e-148	99.53	AT2G48140.1 | Symbols: EDA4 | Bifunctional inhibitor/lipid-transfer protein/seed storage 2S albumin superfamily protein | chr2:19686442-19687444 FORWARD LENGTH=200	1e-31	75.12	GO:0009561	megagametogenesis;	NA	NA	GO:0031225	anchored component of membrane	PF14368	LTP_2;	AT2G48140|EDA4|embryo sac development arrest 4|F11L15.4
Glyma.10g028300	561	UniRef100_A0A445IH80 Sucrose-binding protein isoform A n=3 Tax=Soja TaxID=1462606 RepID=A0A445IH80_GLYSO	0	99.11	UniRef100_A0A445IH80 Sucrose-binding protein isoform A n=3 Tax=Soja TaxID=1462606 RepID=A0A445IH80_GLYSO	0	99.11	AT3G22640.1 | Symbols: PAP85 | cupin family protein | chr3:8011902-8013883 REVERSE LENGTH=486	3e-48	68.27	GO:0009615	response to virus;	GO:0045735	nutrient reservoir activity;	GO:0005576	extracellular region	PF00190	Cupin_1;	AT3G22640|PAP85|MWI23.1|PAP85
Glyma.10g028400	560	UniRef100_K7LH30 IPPc domain-containing protein n=1 Tax=Glycine max TaxID=3847 RepID=K7LH30_SOYBN	0	99.82	UniRef100_K7LH30 IPPc domain-containing protein n=1 Tax=Glycine max TaxID=3847 RepID=K7LH30_SOYBN	0	99.82	AT3G63240.1 | Symbols: | DNAse I-like superfamily protein | chr3:23364411-23366876 REVERSE LENGTH=547	0	98.57	GO:0046856	phosphatidylinositol dephosphorylation;	GO:0004439 GO:0034485	phosphatidylinositol-4,5-bisphosphate 5-phosphatase activity; phosphatidylinositol-3,4,5-trisphosphate 5-phosphatase activity;	GO:0005737	cytoplasm	PF03372	Exo_endo_phos;	AT3G63240|F16M2.90
Glyma.10g028600	164	UniRef100_A0A445IH18 Uncharacterized protein n=2 Tax=Soja TaxID=1462606 RepID=A0A445IH18_GLYSO	4e-113	99.39	UniRef100_UPI000F7C3399 uncharacterized protein LOC113873121 isoform X1 n=2 Tax=Abrus precatorius TaxID=3816 RepID=UPI000F7C3399	2e-77	99.39	AT4G04614.1 | Symbols: | unknown protein; Has 35333 Blast hits to 34131 proteins in 2444 species: Archae - 798; Bacteria - 22429; Metazoa - 974; Fungi - 991; Plants - 531; Viruses - 0; Other Eukaryotes - 9610 (source: NCBI BLink). | chr4:2327308-2327914 REVERSE LENGTH=176	1e-40	71.95	GO:0008150	biological process;	GO:0003674	molecular function;	GO:0005634	nucleus	NA	NA	AT4G04614
Glyma.10g028700	732	UniRef100_I1L865 Uncharacterized protein n=1 Tax=Glycine max TaxID=3847 RepID=I1L865_SOYBN	0	99.86	UniRef100_A0A445IH09 Methylcrotonoyl-CoA carboxylase subunit alpha, mitochondrial isoform A n=1 Tax=Glycine soja TaxID=3848 RepID=A0A445IH09_GLYSO	0	99.86	AT1G03090.2 | Symbols: MCCA | methylcrotonyl-CoA carboxylase alpha chain, mitochondrial / 3-methylcrotonyl-CoA carboxylase 1 (MCCA) | chr1:739715-743819 FORWARD LENGTH=734	0	99.59	GO:0006552	leucine catabolic process;	GO:0004485 GO:0005524 GO:0050897	methylcrotonoyl-CoA carboxylase activity; ATP binding; cobalt ion binding;	GO:0005576 GO:0005739 GO:0005759 GO:0022626	extracellular region; mitochondrion; mitochondrial matrix; cytosolic ribosome	PF00364 PF13535 PF02785 PF00289	Biotin_lipoyl; ATP-grasp_4; Biotin_carb_C; Biotin_carb_N;	AT1G03090|MCCA
Glyma.10g136900	575	UniRef100_I1LAS9 Pectinesterase n=2 Tax=Soja TaxID=1462606 RepID=I1LAS9_SOYBN	0	99.83	UniRef100_I1LAS9 Pectinesterase n=2 Tax=Soja TaxID=1462606 RepID=I1LAS9_SOYBN	0	99.83	AT3G05610.1 | Symbols: | Plant invertase/pectin methylesterase inhibitor superfamily | chr3:1625876-1627976 REVERSE LENGTH=669	2e-146	99.13	GO:0042545 GO:0045490	cell wall modification; pectin catabolic process;	GO:0030599 GO:0045330 GO:0046910	pectinesterase activity; aspartyl esterase activity; pectinesterase inhibitor activity;	GO:0016021	integral component of membrane	PF04043 PF01095	PMEI; Pectinesterase;	AT3G05610|F18C1.12|F18C1_12
Glyma.10g137000	562	UniRef100_I1LAT0 Pectinesterase n=2 Tax=Soja TaxID=1462606 RepID=I1LAT0_SOYBN	0	99.82	UniRef100_I1LAT0 Pectinesterase n=2 Tax=Soja TaxID=1462606 RepID=I1LAT0_SOYBN	0	99.82	AT2G47030.1 | Symbols: VGDH1 | Plant invertase/pectin methylesterase inhibitor superfamily | chr2:19324415-19326268 REVERSE LENGTH=588	2e-133	98.4	GO:0042545 GO:0045490	cell wall modification; pectin catabolic process;	GO:0030599 GO:0045330 GO:0046910	pectinesterase activity; aspartyl esterase activity; pectinesterase inhibitor activity;	GO:0005576 GO:0005618 GO:0009506 GO:0090406	extracellular region; cell wall; plasmodesma; pollen tube	PF04043 PF01095	PMEI; Pectinesterase;	AT2G47030|VGDH1|F14M4.14
Glyma.10g137200	84	UniRef100_K7LJ95 Uncharacterized protein n=2 Tax=Soja TaxID=1462606 RepID=K7LJ95_SOYBN	2e-53	98.81	UniRef100_A0A371HXU8 Protein RADIALIS-like 3 (Fragment) n=1 Tax=Mucuna pruriens TaxID=157652 RepID=A0A371HXU8_MUCPR	1e-39	98.81	NA	NA	NA	NA	NA	NA	NA	NA	NA	NA	NA	AT4G36570|ATRL3|RL3|RAD-like 3|AP22.24|AP22_24
Glyma.10g137300	87	UniRef100_A0A0R0HT34 Uncharacterized protein n=2 Tax=Soja TaxID=1462606 RepID=A0A0R0HT34_SOYBN	1e-55	98.85	NA	NA	NA	NA	NA	NA	NA	NA	NA	NA	NA	NA	NA	NA	NA
Glyma.10g215000	466	UniRef100_A0A445IQT2 Protein SCARECROW 1 n=2 Tax=Soja TaxID=1462606 RepID=A0A445IQT2_GLYSO	0	99.79	UniRef100_A0A445IQT2 Protein SCARECROW 1 n=2 Tax=Soja TaxID=1462606 RepID=A0A445IQT2_GLYSO	0	99.79	AT3G54220.1 | Symbols: SCR, SGR1 | GRAS family transcription factor | chr3:20070550-20072625 FORWARD LENGTH=653	1e-54	91.85	GO:0006355 GO:0008356 GO:0009630 GO:0009956 GO:0048364 GO:0048366 GO:0051457 GO:0090610	regulation of transcription, DNA-templated; asymmetric cell division; gravitropism; radial pattern formation; root development; leaf development; maintenance of protein location in nucleus; bundle sheath cell fate specification;	GO:0003700 GO:0005515 GO:0043565	DNA-binding transcription factor activity; protein binding; sequence-specific DNA binding;	GO:0005634	nucleus	PF03514	GRAS;	AT3G54220|SCR|SGR1|SCARECROW|SHOOT GRAVITROPISM 1|F24B22.180
Glyma.10g215100	1280	UniRef100_K7LKQ9 FHA domain-containing protein n=2 Tax=Glycine max TaxID=3847 RepID=K7LKQ9_SOYBN	0	99.92	UniRef100_K7LKQ9 FHA domain-containing protein n=2 Tax=Glycine max TaxID=3847 RepID=K7LKQ9_SOYBN	0	99.92	AT1G34355.1 | Symbols: ATPS1, PS1 | forkhead-associated (FHA) domain-containing protein | chr1:12536497-12541730 FORWARD LENGTH=1477	9e-55	28.91	GO:0009555	pollen development;	NA	NA	GO:0005634 GO:0005886	nucleus; plasma membrane	PF00498 PF13638	FHA; PIN_4;	AT1G34355|ATPS1|PS1|PARALLEL SPINDLE 1
Glyma.10g215200	508	UniRef100_I1LD60 C2H2-type domain-containing protein n=1 Tax=Glycine max TaxID=3847 RepID=I1LD60_SOYBN	0	99.8	UniRef100_I1LD60 C2H2-type domain-containing protein n=1 Tax=Glycine max TaxID=3847 RepID=I1LD60_SOYBN	0	99.8	AT1G34370.2 | Symbols: STOP1 | C2H2 and C2HC zinc fingers superfamily protein | chr1:12551002-12552501 FORWARD LENGTH=499	6e-178	82.09	GO:0006355 GO:0010044 GO:0010447	regulation of transcription, DNA-templated; response to aluminum ion; response to acidic pH;	GO:0003700 GO:0043565 GO:0046872 GO:0140110	DNA-binding transcription factor activity; sequence-specific DNA binding; metal ion binding; transcription regulator activity;	GO:0005634	nucleus	NA	NA	AT1G34370|STOP1|AtSTOP1|sensitive to proton rhizotoxicity 1|F7P12.7|F7P12_7
Glyma.10g215300	355	UniRef100_I1LD61 TPR_REGION domain-containing protein n=2 Tax=Glycine max TaxID=3847 RepID=I1LD61_SOYBN	0	99.72	UniRef100_I1LD61 TPR_REGION domain-containing protein n=2 Tax=Glycine max TaxID=3847 RepID=I1LD61_SOYBN	0	99.72	AT1G22700.1 | Symbols: | Tetratricopeptide repeat (TPR)-like superfamily protein | chr1:8028323-8029878 REVERSE LENGTH=301	5e-108	61.69	GO:0048564	photosystem I assembly;	NA	NA	GO:0005634 GO:0009507 GO:0009535	nucleus; chloroplast; chloroplast thylakoid membrane	PF13414	TPR_11;	AT1G22700|PYG7|T22J18.13|T22J18_13
Glyma.10g215400	470	UniRef100_I1LD65 Dihydrolipoamide acetyltransferase component of pyruvate dehydrogenase complex n=2 Tax=Soja TaxID=1462606 RepID=I1LD65_SOYBN	0	99.79	UniRef100_I1LD65 Dihydrolipoamide acetyltransferase component of pyruvate dehydrogenase complex n=2 Tax=Soja TaxID=1462606 RepID=I1LD65_SOYBN	0	99.79	AT1G34430.1 | Symbols: EMB3003 | 2-oxoacid dehydrogenases acyltransferase family protein | chr1:12588027-12590084 REVERSE LENGTH=465	0	99.57	GO:0006096 GO:0009793	glycolytic process; embryo development ending in seed dormancy;	GO:0004742	dihydrolipoyllysine-residue acetyltransferase activity;	GO:0005634 GO:0005886 GO:0009507 GO:0009570 GO:0009941 GO:0022626	nucleus; plasma membrane; chloroplast; chloroplast stroma; chloroplast envelope; cytosolic ribosome	PF02817 PF00364 PF00198	E3_binding; Biotin_lipoyl; 2-oxoacid_dh;	AT1G34430|EMB3003|embryo defective 3003|F12K21.24|F12K21_24
Glyma.10g215500	162	UniRef100_I1LD67 Uncharacterized protein n=1 Tax=Glycine max TaxID=3847 RepID=I1LD67_SOYBN	8e-115	99.38	UniRef100_UPI000F7C2156 uncharacterized protein LOC113871768 n=1 Tax=Abrus precatorius TaxID=3816 RepID=UPI000F7C2156	1e-60	95.68	NA	NA	NA	NA	NA	NA	NA	NA	NA	NA	NA	NA
Glyma.10g215600	74	NA	NA	NA	NA	NA	NA	NA	NA	NA	NA	NA	NA	NA	NA	NA	NA	NA	NA
Glyma.10g215700	370	UniRef100_I1LD68 Uncharacterized protein n=2 Tax=Soja TaxID=1462606 RepID=I1LD68_SOYBN	0	99.73	UniRef100_UPI000233D9B9 isoliquiritigenin 2'-O-methyltransferase-like isoform X4 n=1 Tax=Glycine soja TaxID=3848 RepID=UPI000233D9B9	0	99.73	AT5G54160.1 | Symbols: ATOMT1, OMT1 | O-methyltransferase 1 | chr5:21982075-21984167 FORWARD LENGTH=363	9e-113	93.51	GO:0008152 GO:0009809 GO:0019438 GO:0030187 GO:0032259 GO:0051555	metabolic process; lignin biosynthetic process; aromatic compound biosynthetic process; melatonin biosynthetic process; methylation; flavonol biosynthetic process;	GO:0008171 GO:0008757 GO:0017096 GO:0030744 GO:0030755 GO:0033799 GO:0046983 GO:0047763 GO:0102822	O-methyltransferase activity; S-adenosylmethionine-dependent methyltransferase activity; acetylserotonin O-methyltransferase activity; luteolin O-methyltransferase activity; quercetin 3-O-methyltransferase activity; myricetin 3'-O-methyltransferase activity; protein dimerization activity; caffeate O-methyltransferase activity; quercetin 3'-O-methyltransferase activity;	GO:0005634 GO:0005737 GO:0005829 GO:0005886 GO:0009506 GO:0009536	nucleus; cytoplasm; cytosol; plasma membrane; plasmodesma; plastid	PF08100 PF00891	Dimerisation; Methyltransf_2;	AT5G54160|ATOMT1|OMT1|COMT1|AtCOMT|OMT3|O-methyltransferase 1|caffeate O-methyltransferase 1|O-methyltransferase 3|K18G13.3|K18G13_3|O-METHYLTRANSFERASE 1
Glyma.10g215800	712	UniRef100_K7LKR1 Uncharacterized protein n=2 Tax=Soja TaxID=1462606 RepID=K7LKR1_SOYBN	0	99.86	UniRef100_UPI00098DA2C0 uncharacterized protein LOC109816641 n=1 Tax=Cajanus cajan TaxID=3821 RepID=UPI00098DA2C0	0	98.17	AT1G34550.1 | Symbols: EMB2756 | Protein of unknown function (DUF616) | chr1:12647088-12652646 REVERSE LENGTH=735	0	97.05	GO:0009793 GO:0046686	embryo development ending in seed dormancy; response to cadmium ion;	GO:0016757	transferase activity, transferring glycosyl groups;	GO:0005634	nucleus	PF04765	DUF616;	AT1G34550|EMB2756|EMBRYO DEFECTIVE 2756|F12K21.12|F12K21_12
Glyma.10g216000	97	UniRef100_K7LKR3 Uncharacterized protein n=2 Tax=Soja TaxID=1462606 RepID=K7LKR3_SOYBN	1e-62	98.97	UniRef100_UPI00098DA836 gibberellin-regulated protein 3 n=1 Tax=Cajanus cajan TaxID=3821 RepID=UPI00098DA836	3e-53	98.97	AT4G09600.1 | Symbols: GASA3 | GAST1 protein homolog 3 | chr4:6073014-6073516 REVERSE LENGTH=99	5e-28	98.97	GO:0009739 GO:0009740	response to gibberellin; gibberellic acid mediated signaling pathway;	GO:0003674	molecular function;	GO:0005576	extracellular region	PF02704	GASA;	AT4G09600|GASA3|GAST1 protein homolog 3|T25P22.40|T25P22_40
Glyma.10g216100	97	UniRef100_A0A0R4J481 Uncharacterized protein n=2 Tax=Soja TaxID=1462606 RepID=A0A0R4J481_SOYBN	2e-62	98.97	UniRef100_UPI00098DA836 gibberellin-regulated protein 3 n=1 Tax=Cajanus cajan TaxID=3821 RepID=UPI00098DA836	4e-48	98.97	AT4G09600.1 | Symbols: GASA3 | GAST1 protein homolog 3 | chr4:6073014-6073516 REVERSE LENGTH=99	3e-28	98.97	GO:0009739 GO:0009740	response to gibberellin; gibberellic acid mediated signaling pathway;	GO:0003674	molecular function;	GO:0005576	extracellular region	PF02704	GASA;	AT4G09600|GASA3|GAST1 protein homolog 3|T25P22.40|T25P22_40
Glyma.10g216200	574	UniRef100_A0A445IQY8 J domain-containing protein n=2 Tax=Soja TaxID=1462606 RepID=A0A445IQY8_GLYSO	0	99.83	UniRef100_A0A445IQY8 J domain-containing protein n=2 Tax=Soja TaxID=1462606 RepID=A0A445IQY8_GLYSO	0	99.83	AT1G65280.1 | Symbols: | DNAJ heat shock N-terminal domain-containing protein | chr1:24245501-24248521 FORWARD LENGTH=588	0	87.98	NA	NA	NA	NA	GO:0005634	nucleus	PF00226 PF12572	DnaJ; DUF3752;	AT1G65280
Glyma.10g216300	377	UniRef100_UPI000549FA68 actin-related protein 2/3 complex subunit 1B-like isoform X1 n=1 Tax=Glycine soja TaxID=3848 RepID=UPI000549FA68	0	99.73	UniRef100_I1LD75 WD_REPEATS_REGION domain-containing protein n=1 Tax=Glycine max TaxID=3847 RepID=I1LD75_SOYBN	0	89.92	AT2G31300.1 | Symbols: ARPC1B, ARPC1 | actin-related protein C1B | chr2:13346313-13349787 REVERSE LENGTH=378	0	99.2	GO:0007015 GO:0034314	actin filament organization; Arp2/3 complex-mediated actin nucleation;	GO:0051015	actin filament binding;	GO:0005634 GO:0005737 GO:0005885	nucleus; cytoplasm; Arp2/3 protein complex	PF00400	WD40;	AT2G31300|ARPC1B|ARPC1|actin-related protein C1B|ACTIN-RELATED PROTEIN C1|F16D14.14|F16D14_14
Glyma.10g238100	766	UniRef100_K7LL44 Uncharacterized protein n=2 Tax=Glycine max TaxID=3847 RepID=K7LL44_SOYBN	0	99.87	UniRef100_A0A445IS86 Homeobox-leucine zipper protein ANTHOCYANINLESS 2 isoform A n=3 Tax=Glycine soja TaxID=3848 RepID=A0A445IS86_GLYSO	0	99.87	AT4G00730.1 | Symbols: ANL2, AHDP | Homeobox-leucine zipper family protein / lipid-binding START domain-containing protein | chr4:299741-304103 REVERSE LENGTH=802	0	96.34	GO:0006355 GO:0009827 GO:0042335 GO:0043481 GO:0048364 GO:0048765	regulation of transcription, DNA-templated; plant-type cell wall modification; cuticle development; anthocyanin accumulation in tissues in response to UV light; root development; root hair cell differentiation;	GO:0003700 GO:0008289 GO:0043565 GO:0044212	DNA-binding transcription factor activity; lipid binding; sequence-specific DNA binding; transcription regulatory region DNA binding;	GO:0005634	nucleus	PF00046 PF01852	Homeodomain; START;	AT4G00730|ANL2|AHDP|ANTHOCYANINLESS 2|ARABIDOPSIS THALIANA HOMEODOMAIN PROTEIN|F6N23.10|F6N23_10|HOMEODOMAIN PROTEIN AHDP
Glyma.10g238200	331	UniRef100_I1LDT9 RHOMBOID-like protein n=1 Tax=Glycine max TaxID=3847 RepID=I1LDT9_SOYBN	0	99.7	UniRef100_I1LDT9 RHOMBOID-like protein n=1 Tax=Glycine max TaxID=3847 RepID=I1LDT9_SOYBN	0	99.7	AT1G63120.1 | Symbols: ATRBL2, RBL2 | RHOMBOID-like 2 | chr1:23409054-23410725 REVERSE LENGTH=317	7e-149	98.49	GO:0006508	proteolysis;	GO:0004252	serine-type endopeptidase activity;	GO:0000139 GO:0005794 GO:0009506 GO:0016021	Golgi membrane; Golgi apparatus; plasmodesma; integral component of membrane	PF01694	Rhomboid;	AT1G63120|ATRBL2|RBL2|RHOMBOID-like 2|F16M19.4|F16M19_4
Glyma.10g238300	465	UniRef100_K7LL46 DUF4005 domain-containing protein n=1 Tax=Glycine max TaxID=3847 RepID=K7LL46_SOYBN	0	99.78	UniRef100_K7LL46 DUF4005 domain-containing protein n=1 Tax=Glycine max TaxID=3847 RepID=K7LL46_SOYBN	0	99.78	AT5G62070.1 | Symbols: IQD23 | IQ-domain 23 | chr5:24930057-24932451 REVERSE LENGTH=403	5e-57	90.32	GO:0008150	biological process;	GO:0003674	molecular function;	GO:0005730 GO:0005856	nucleolus; cytoskeleton	PF00612 PF13178	IQ; DUF4005;	AT5G62070|IQD23|IQ-domain 23|MTG10.10|MTG10_10
Glyma.10g238500	860	UniRef100_I1LDU2 SWIM-type domain-containing protein n=2 Tax=Glycine max TaxID=3847 RepID=I1LDU2_SOYBN	0	99.88	UniRef100_I1LDU2 SWIM-type domain-containing protein n=2 Tax=Glycine max TaxID=3847 RepID=I1LDU2_SOYBN	0	99.88	AT4G38180.1 | Symbols: FRS5 | FAR1-related sequence 5 | chr4:17906702-17909404 REVERSE LENGTH=788	5e-107	64.88	GO:0006355	regulation of transcription, DNA-templated;	GO:0005515 GO:0008270	protein binding; zinc ion binding;	GO:0005634	nucleus	PF10551 PF03101	MULE; FAR1;	AT4G38180|FRS5|FAR1-related sequence 5|F20D10.300|F20D10_300
Glyma.10g238600	143	UniRef100_I1LDU5 Uncharacterized protein n=2 Tax=Soja TaxID=1462606 RepID=I1LDU5_SOYBN	1e-94	99.3	UniRef100_A0A445F5J4 DNA-directed RNA polymerases II, IV and V subunit 6A isoform B n=2 Tax=Glycine soja TaxID=3848 RepID=A0A445F5J4_GLYSO	4e-86	99.3	AT5G51940.1 | Symbols: NRPB6A, NRPD6A, NRPE6A | RNA polymerase Rpb6 | chr5:21104679-21105796 FORWARD LENGTH=144	3e-75	99.3	NA	NA	GO:0003677 GO:0003899	DNA binding; DNA-directed 5'-3' RNA polymerase activity;	GO:0000418 GO:0000419 GO:0005634 GO:0005665 GO:0005666 GO:0005736	RNA polymerase IV complex; RNA polymerase V complex; nucleus; RNA polymerase II, core complex; RNA polymerase III complex; RNA polymerase I complex	PF01192	RNA_pol_Rpb6;	AT5G51940
Glyma.10g238700	299	UniRef100_A0A0R0I5E7 F-box domain-containing protein n=1 Tax=Glycine max TaxID=3847 RepID=A0A0R0I5E7_SOYBN	0	99.67	UniRef100_A0A0R0I5E7 F-box domain-containing protein n=1 Tax=Glycine max TaxID=3847 RepID=A0A0R0I5E7_SOYBN	0	99.67	AT3G61060.2 | Symbols: AtPP2-A13, PP2-A13 | phloem protein 2-A13 | chr3:22603166-22604336 FORWARD LENGTH=291	3e-123	87.29	GO:0009611 GO:0016567	response to wounding; protein ubiquitination;	GO:0005515 GO:0030246	protein binding; carbohydrate binding;	GO:0005634	nucleus	PF14299	PP2;	AT3G61060|AtPP2-A13|PP2-A13|phloem protein 2-A13|T27I15.150
Glyma.10g238800	302	UniRef100_I1LDU7 Uncharacterized protein n=3 Tax=Soja TaxID=1462606 RepID=I1LDU7_SOYBN	0	99.67	UniRef100_A0A371GXK3 Dihydrodipicolinate reductase-like protein CRR1, chloroplastic n=1 Tax=Mucuna pruriens TaxID=157652 RepID=A0A371GXK3_MUCPR	0	99.67	AT5G52100.1 | Symbols: crr1 | Dihydrodipicolinate reductase, bacterial/plant | chr5:21170203-21172107 FORWARD LENGTH=298	2e-161	99.67	GO:0009089 GO:0019684 GO:0019877 GO:0055114	lysine biosynthetic process via diaminopimelate; photosynthesis, light reaction; diaminopimelate biosynthetic process; oxidation-reduction process;	GO:0008839	4-hydroxy-tetrahydrodipicolinate reductase;	GO:0009507 GO:0009570	chloroplast; chloroplast stroma	PF01113 PF05173	DapB_N; DapB_C;	AT5G52100|CRR1|chlororespiration reduction 1|MSG15.20|MSG15_20
Glyma.10g239000	531	UniRef100_I1LDV0 Protein DETOXIFICATION n=1 Tax=Glycine max TaxID=3847 RepID=I1LDV0_SOYBN	0	99.81	UniRef100_I1LDV0 Protein DETOXIFICATION n=1 Tax=Glycine max TaxID=3847 RepID=I1LDV0_SOYBN	0	99.81	AT4G23030.1 | Symbols: | MATE efflux family protein | chr4:12072857-12074365 FORWARD LENGTH=502	0	87.95	GO:0055085	transmembrane transport;	GO:0015297 GO:0022857 GO:0042910	antiporter activity; transmembrane transporter activity; xenobiotic transmembrane transporter activity;	GO:0005886 GO:0016020 GO:0016021	plasma membrane; membrane; integral component of membrane	PF01554	MatE;	AT4G23030|F7H19.220|F7H19_220
Glyma.11g168400	143	UniRef100_K7LQX8 Kinesin motor domain-containing protein n=1 Tax=Glycine max TaxID=3847 RepID=K7LQX8_SOYBN	1e-98	99.3	UniRef100_K7LQX8 Kinesin motor domain-containing protein n=1 Tax=Glycine max TaxID=3847 RepID=K7LQX8_SOYBN	1e-98	99.3	AT2G37420.1 | Symbols: | ATP binding microtubule motor family protein | chr2:15700550-15705165 FORWARD LENGTH=1039	7e-69	86.71	GO:0007018	microtubule-based movement;	GO:0003777 GO:0005524 GO:0008017 GO:0008574 GO:0016887	microtubule motor activity; ATP binding; microtubule binding; ATP-dependent microtubule motor activity, plus-end-directed; ATPase activity;	GO:0005737 GO:0005819 GO:0005871 GO:0005874	cytoplasm; spindle; kinesin complex; microtubule	PF00225	Kinesin;	AT2G37420|F3G5.21|F3G5_21
Glyma.11g168500	98	UniRef100_I1LLP4 Uncharacterized protein n=1 Tax=Glycine max TaxID=3847 RepID=I1LLP4_SOYBN	8e-64	98.98	UniRef100_A0A445I4V0 Mitochondrial import receptor subunit TOM9-2 n=2 Tax=Glycine soja TaxID=3848 RepID=A0A445I4V0_GLYSO	1e-61	98.98	AT5G43970.1 | Symbols: TOM22-V, TOM9-2, ATTOM22-V | translocase of outer membrane 22-V | chr5:17692888-17693187 FORWARD LENGTH=99	2e-31	95.92	GO:0006626	protein targeting to mitochondrion;	GO:0015450	P-P-bond-hydrolysis-driven protein transmembrane transporter activity;	GO:0005739 GO:0005742 GO:0005774 GO:0009507 GO:0009536 GO:0016021	mitochondrion; mitochondrial outer membrane translocase complex; vacuolar membrane; chloroplast; plastid; integral component of membrane	PF04281	Tom22;	AT5G43970|TOM22-V|TOM9-2|ATTOM22-V|translocase of outer membrane 22-V|TRANSLOCASE OUTER MITOCHONDRIAL MEMBRANE 22-V|MRH10.8|MRH10_8|tom22
Glyma.11g168600	182	UniRef100_I1LLP0 SAGA-associated factor 11 n=2 Tax=Glycine max TaxID=3847 RepID=I1LLP0_SOYBN	3e-131	99.45	UniRef100_I1LLP0 SAGA-associated factor 11 n=2 Tax=Glycine max TaxID=3847 RepID=I1LLP0_SOYBN	3e-131	99.45	AT5G58575.1 | Symbols: | CONTAINS InterPro DOMAIN/s: Sgf11, transcriptional regulation (InterPro:IPR013246); Has 30201 Blast hits to 17322 proteins in 780 species: Archae - 12; Bacteria - 1396; Metazoa - 17338; Fungi - 3422; Plants - 5037; Viruses - 0; Other Eukaryotes - 2996 (source: NCBI BLink). | chr5:23674399-23675224 FORWARD LENGTH=181	1e-83	95.6	GO:0035616	histone H2B conserved C-terminal lysine deubiquitination;	GO:0046872	metal ion binding;	GO:0005634 GO:0070461 GO:0071819	nucleus; SAGA-type complex; DUBm complex	PF08209	Sgf11;	AT5G58575|SGF11
Glyma.12g088600	1231	UniRef100_A0A445HN15 Uncharacterized protein n=2 Tax=Soja TaxID=1462606 RepID=A0A445HN15_GLYSO	0	99.92	UniRef100_UPI00103908AA uncharacterized protein LOC114374112 isoform X2 n=1 Tax=Glycine soja TaxID=3848 RepID=UPI00103908AA	0	98.62	AT5G22450.1 | Symbols: | unknown protein; LOCATED IN: chloroplast; EXPRESSED IN: 22 plant structures; EXPRESSED DURING: 13 growth stages; BEST Arabidopsis thaliana protein match is: unknown protein (TAIR:AT2G19390.1); Has 30201 Blast hits to 17322 proteins in 780 species: Archae - 12; Bacteria - 1396; Metazoa - 17338; Fungi - 3422; Plants - 5037; Viruses - 0; Other Eukaryotes - 2996 (source: NCBI…	0	99.43	NA	NA	NA	NA	GO:0009507	chloroplast	NA	NA	AT5G22450
Glyma.12g088700	502	UniRef100_A0A0R0HDY8 DOG1 domain-containing protein n=2 Tax=Glycine max TaxID=3847 RepID=A0A0R0HDY8_SOYBN	0	99.8	UniRef100_A0A0R0HDY8 DOG1 domain-containing protein n=2 Tax=Glycine max TaxID=3847 RepID=A0A0R0HDY8_SOYBN	0	99.8	AT1G08320.1 | Symbols: TGA9, bZIP21 | bZIP transcription factor family protein | chr1:2622113-2627451 REVERSE LENGTH=481	0	99.8	GO:0002237 GO:0006351 GO:0006355 GO:0048653 GO:0071588	response to molecule of bacterial origin; transcription, DNA-templated; regulation of transcription, DNA-templated; anther development; hydrogen peroxide mediated signaling pathway;	GO:0003700 GO:0005515 GO:0042803 GO:0043565 GO:0044212	DNA-binding transcription factor activity; protein binding; protein homodimerization activity; sequence-specific DNA binding; transcription regulatory region DNA binding;	GO:0005634	nucleus	PF00170 PF14144	bZIP_1; DOG1;	AT1G08320|TGA9|bZIP21|TGACG (TGA) motif-binding protein 9|T23G18.22
Glyma.12g088800	83	UniRef100_A0A0R0H3L6 Uncharacterized protein n=2 Tax=Soja TaxID=1462606 RepID=A0A0R0H3L6_SOYBN	1e-52	98.8	NA	NA	NA	NA	NA	NA	NA	NA	NA	NA	NA	NA	NA	NA	NA
Glyma.12g088900	420	UniRef100_K7LTT7 F-box domain-containing protein n=2 Tax=Soja TaxID=1462606 RepID=K7LTT7_SOYBN	0	99.76	UniRef100_K7LTT7 F-box domain-containing protein n=2 Tax=Soja TaxID=1462606 RepID=K7LTT7_SOYBN	0	99.76	AT1G67190.1 | Symbols: | F-box/RNI-like superfamily protein | chr1:25133054-25134313 FORWARD LENGTH=419	0	99.76	NA	NA	GO:0005515	protein binding;	GO:0005634 GO:0005737	nucleus; cytoplasm	PF12937	F-box-like;	AT1G67190
Glyma.12g089000	590	UniRef100_K7LTT8 Transmembrane 9 superfamily member n=1 Tax=Glycine max TaxID=3847 RepID=K7LTT8_SOYBN	0	99.83	UniRef100_K7LTT8 Transmembrane 9 superfamily member n=1 Tax=Glycine max TaxID=3847 RepID=K7LTT8_SOYBN	0	99.83	AT1G08350.2 | Symbols: | Endomembrane protein 70 protein family | chr1:2632970-2635605 REVERSE LENGTH=589	0	98.81	GO:0061025 GO:0072657	membrane fusion; protein localization to membrane;	GO:0005484	SNAP receptor activity;	GO:0005739 GO:0009524 GO:0016020	mitochondrion; phragmoplast; membrane	PF02990	EMP70;	AT1G08350|T27G7.5|T27G7_5
Glyma.12g089100	406	UniRef100_I1LRG6 HTH myb-type domain-containing protein n=1 Tax=Glycine max TaxID=3847 RepID=I1LRG6_SOYBN	0	99.75	UniRef100_I1LRG6 HTH myb-type domain-containing protein n=1 Tax=Glycine max TaxID=3847 RepID=I1LRG6_SOYBN	0	99.75	AT3G04030.3 | Symbols: | Homeodomain-like superfamily protein | chr3:1042920-1044574 REVERSE LENGTH=394	6e-131	99.75	GO:0006355	regulation of transcription, DNA-templated;	GO:0003677 GO:0003700	DNA binding; DNA-binding transcription factor activity;	GO:0005634 GO:0005739	nucleus; mitochondrion	PF00249 PF14379	Myb_DNA-binding; Myb_CC_LHEQLE;	AT3G04030|MYR2|T11I18.14|T11I18_14
Glyma.12g089200	152	UniRef100_C6SVS3 Ferredoxin n=1 Tax=Glycine max TaxID=3847 RepID=C6SVS3_SOYBN	8e-106	99.34	UniRef100_C6SVS3 Ferredoxin n=1 Tax=Glycine max TaxID=3847 RepID=C6SVS3_SOYBN	8e-106	99.34	AT2G27510.1 | Symbols: ATFD3, FD3 | ferredoxin 3 | chr2:11758281-11758748 REVERSE LENGTH=155	5e-60	80.26	GO:0022900	electron transport chain;	GO:0009055 GO:0046872 GO:0051537	electron transfer activity; metal ion binding; 2 iron, 2 sulfur cluster binding;	GO:0009507 GO:0009536	chloroplast; plastid	PF00111	Fer2;	AT2G27510|ATFD3|FD3|ferredoxin 3|F10A12.19|F10A12_19
Glyma.12g089300	393	UniRef100_K7LTU1 Uncharacterized protein n=4 Tax=Soja TaxID=1462606 RepID=K7LTU1_SOYBN	0	99.75	UniRef100_A0A445I2I6 Glucan endo-1,3-beta-glucosidase 14 isoform A n=2 Tax=Glycine soja TaxID=3848 RepID=A0A445I2I6_GLYSO	0	99.75	AT2G27500.1 | Symbols: | Glycosyl hydrolase superfamily protein | chr2:11752364-11753844 REVERSE LENGTH=392	0	90.59	GO:0005975 GO:0006952 GO:0071555	carbohydrate metabolic process; defense response; cell wall organization;	GO:0042973	glucan endo-1,3-beta-D-glucosidase activity;	GO:0005576 GO:0005618 GO:0005634 GO:0005737 GO:0046658	extracellular region; cell wall; nucleus; cytoplasm; anchored component of plasma membrane	PF00332	Glyco_hydro_17;	AT2G27500|F10A12.18|F10A12_18
Glyma.12g089400	152	UniRef100_I1LRH0 CBFD_NFYB_HMF domain-containing protein n=1 Tax=Glycine max TaxID=3847 RepID=I1LRH0_SOYBN	1e-101	99.34	UniRef100_I1LRH0 CBFD_NFYB_HMF domain-containing protein n=1 Tax=Glycine max TaxID=3847 RepID=I1LRH0_SOYBN	1e-101	99.34	AT2G27470.1 | Symbols: NF-YB11 | nuclear factor Y, subunit B11 | chr2:11745196-11746375 REVERSE LENGTH=275	4e-37	59.21	GO:0006272 GO:0006355 GO:0006974 GO:0042766 GO:0070869	leading strand elongation; regulation of transcription, DNA-templated; cellular response to DNA damage stimulus; nucleosome mobilization; heterochromatin assembly involved in chromatin silencing;	GO:0003700 GO:0005515 GO:0031490 GO:0046982	DNA-binding transcription factor activity; protein binding; chromatin DNA binding; protein heterodimerization activity;	GO:0008622 GO:0008623	epsilon DNA polymerase complex; CHRAC	PF00808	CBFD_NFYB_HMF;	AT2G27470|NF-YB11|nuclear factor Y, subunit B11|F10A12.15|F10A12_15
Glyma.12g089500	510	UniRef100_K7LTU4 Uncharacterized protein n=1 Tax=Glycine max TaxID=3847 RepID=K7LTU4_SOYBN	0	99.8	UniRef100_A0A445HN71 Heterogeneous nuclear ribonucleoprotein Q isoform A n=1 Tax=Glycine soja TaxID=3848 RepID=A0A445HN71_GLYSO	0	99.8	AT4G00830.1 | Symbols: | RNA-binding (RRM/RBD/RNP motifs) family protein | chr4:352782-354965 FORWARD LENGTH=495	4e-153	95.69	GO:0006397 GO:0007275 GO:0009617 GO:0009909 GO:0010439 GO:0010468 GO:0042742 GO:0045087 GO:0045824 GO:0045893 GO:0050832 GO:0051252 GO:0071395 GO:1902464 GO:1905933	mRNA processing; multicellular organism development; response to bacterium; regulation of flower development; regulation of glucosinolate biosynthetic process; regulation of gene expression; defense response to bacterium; innate immune response; negative regulation of innate immune response; positive regulation of transcription, DNA-templated; defense response to fungus; regulation of RNA metabol…	GO:0003682 GO:0003723 GO:0003729 GO:0005515 GO:0043565	chromatin binding; RNA binding; mRNA binding; protein binding; sequence-specific DNA binding;	GO:0005634 GO:0005737 GO:0005783 GO:0005829 GO:1990904	nucleus; cytoplasm; endoplasmic reticulum; cytosol; ribonucleoprotein complex	PF00076	RRM_1;	AT4G00830|LIF2|LHP1-Interacting Factor 2|A_TM018A10.14|A_TM018A10_14|T18A10.13|T18A10_13
Glyma.12g089600	83	UniRef100_K7LTU6 Uncharacterized protein n=1 Tax=Glycine max TaxID=3847 RepID=K7LTU6_SOYBN	8e-51	98.8	NA	NA	NA	NA	NA	NA	NA	NA	NA	NA	NA	NA	NA	NA	NA
Glyma.12g141000	608	UniRef100_I1LSS1 Uncharacterized protein n=3 Tax=Soja TaxID=1462606 RepID=I1LSS1_SOYBN	0	99.84	UniRef100_A0A445KEH2 Indole-3-acetic acid-amido synthetase GH3.6 isoform A n=2 Tax=Glycine soja TaxID=3848 RepID=A0A445KEH2_GLYSO	0	99.84	AT5G54510.1 | Symbols: GH3.6, DFL1 | Auxin-responsive GH3 family protein | chr5:22131321-22133564 REVERSE LENGTH=612	0	99.18	GO:0009733 GO:0009734 GO:0009826 GO:0010252	response to auxin; auxin-activated signaling pathway; unidimensional cell growth; auxin homeostasis;	GO:0010279 GO:0016881	indole-3-acetic acid amido synthetase activity; acid-amino acid ligase activity;	GO:0005634 GO:0005737	nucleus; cytoplasm	PF03321	GH3;	AT5G54510|GH3.6|DFL1|Gretchen Hagen3.6|DWARF IN LIGHT 1|F24B18.13|F24B18_13
Glyma.12g141100	231	UniRef100_A0A0R0H5S4 Uncharacterized protein n=1 Tax=Glycine max TaxID=3847 RepID=A0A0R0H5S4_SOYBN	1e-159	96.97	UniRef100_A0A445F516 WD repeat-containing protein 25 n=1 Tax=Glycine soja TaxID=3848 RepID=A0A445F516_GLYSO	2e-94	62.77	AT5G54520.1 | Symbols: | Transducin/WD40 repeat-like superfamily protein | chr5:22146781-22149089 REVERSE LENGTH=457	2e-53	61.9	GO:0008150	biological process;	GO:0003674	molecular function;	GO:0005634 GO:0080008	nucleus; Cul4-RING E3 ubiquitin ligase complex	PF00400	WD40;	AT5G54520|MRB17.2|MRB17_2
Glyma.12g141200	105	UniRef100_A0A0R0HFN2 Uncharacterized protein n=1 Tax=Glycine max TaxID=3847 RepID=A0A0R0HFN2_SOYBN	5e-69	99.05	UniRef100_A0A445F516 WD repeat-containing protein 25 n=1 Tax=Glycine soja TaxID=3848 RepID=A0A445F516_GLYSO	5e-30	70.48	NA	NA	NA	NA	NA	NA	NA	NA	NA	NA	NA	NA
Glyma.12g159100	103	UniRef100_UPI0007193A8A 3beta-hydroxysteroid-dehydrogenase/decarboxylase isoform X2 n=1 Tax=Glycine max TaxID=3847 RepID=UPI0007193A8A	1e-63	96.12	UniRef100_UPI0007193A8A 3beta-hydroxysteroid-dehydrogenase/decarboxylase isoform X2 n=1 Tax=Glycine max TaxID=3847 RepID=UPI0007193A8A	1e-63	96.12	AT2G26260.1 | Symbols: AT3BETAHSD/D2, 3BETAHSD/D2 | 3beta-hydroxysteroid-dehydrogenase/decarboxylase isoform 2 | chr2:11178237-11182872 FORWARD LENGTH=564	1e-48	94.17	GO:0016126 GO:0055114	sterol biosynthetic process; oxidation-reduction process;	GO:0003854 GO:0016491 GO:0016616 GO:0047012 GO:0103066 GO:0103067	3-beta-hydroxy-delta5-steroid dehydrogenase activity; oxidoreductase activity; oxidoreductase activity, acting on the CH-OH group of donors, NAD or NADP as acceptor; sterol-4-alpha-carboxylate 3-dehydrogenase (decarboxylating) activity; 4alpha-carboxy-4beta-methyl-5alpha-cholesta-8-en-3beta-ol:NAD(P)+ 3-oxidoreductase (decarboxylating) activity; 4alpha-carboxy-5alpha-cholesta-8-en-3beta-ol:NAD(P)…	GO:0005783 GO:0005789 GO:0016020 GO:0016021	endoplasmic reticulum; endoplasmic reticulum membrane; membrane; integral component of membrane	PF01073	3Beta_HSD;	AT2G26260|AT3BETAHSD/D2|3BETAHSD/D2|3beta-hydroxysteroid-dehydrogenase/decarboxylase isoform 2|T1D16.10|T1D16_10|AT3BETAHSD/D
Glyma.12g168700	163	UniRef100_K7LVE2 Uncharacterized protein n=3 Tax=Soja TaxID=1462606 RepID=K7LVE2_SOYBN	9e-119	99.39	UniRef100_A0A445HR92 Zinc-finger homeodomain protein 3 n=1 Tax=Glycine soja TaxID=3848 RepID=A0A445HR92_GLYSO	7e-110	99.39	AT4G24660.1 | Symbols: ATHB22, MEE68, HB22, ZHD2 | homeobox protein 22 | chr4:12724851-12725513 REVERSE LENGTH=220	2e-23	76.07	GO:0009793	embryo development ending in seed dormancy;	GO:0003677 GO:0005515 GO:0042803 GO:0046872	DNA binding; protein binding; protein homodimerization activity; metal ion binding;	GO:0005634	nucleus	PF04770	ZF-HD_dimer;	AT4G24660|ATHB22|MEE68|HB22|ZHD2|HOMEOBOX PROTEIN 22|MATERNAL EFFECT EMBRYO ARREST 68|ZINC FINGER HOMEODOMAIN 2|F22K18.140|F22K18_140
Glyma.12g168800	637	UniRef100_K7LVE3 Uncharacterized protein n=1 Tax=Glycine max TaxID=3847 RepID=K7LVE3_SOYBN	0	99.84	UniRef100_A0A0B2SMG6 DnaJ-like subfamily C member 2 n=1 Tax=Glycine soja TaxID=3848 RepID=A0A0B2SMG6_GLYSO	0	99.84	AT3G11450.1 | Symbols: | DnaJ domain ;Myb-like DNA-binding domain | chr3:3605459-3607402 REVERSE LENGTH=647	0	98.59	GO:0006342 GO:0009793 GO:0009909 GO:0048366 GO:1902182	chromatin silencing; embryo development ending in seed dormancy; regulation of flower development; leaf development; shoot apical meristem development;	NA	NA	GO:0005634 GO:0005829	nucleus; cytosol	PF00249 PF00226	Myb_DNA-binding; DnaJ;	AT3G11450|AtGlsA1|ZRF1a|gonidialess A/Zuotin related factor A1|ZUOTIN-RELATED FACTOR 1a|F24K9.12
Glyma.12g168900	690	UniRef100_K7LVE4 Uncharacterized protein n=2 Tax=Soja TaxID=1462606 RepID=K7LVE4_SOYBN	0	99.86	UniRef100_A0A445HRF3 Cleavage and polyadenylation specificity factor subunit 3-I isoform A n=2 Tax=Soja TaxID=1462606 RepID=A0A445HRF3_GLYSO	0	99.86	AT1G61010.1 | Symbols: CPSF73-I | cleavage and polyadenylation specificity factor 73-I | chr1:22474954-22477660 REVERSE LENGTH=693	0	99.57	GO:0006378 GO:0006398 GO:0016180	mRNA polyadenylation; mRNA 3'-end processing by stem-loop binding and cleavage; snRNA processing;	GO:0003723 GO:0004521 GO:0005515 GO:0008409	RNA binding; endoribonuclease activity; protein binding; 5'-3' exonuclease activity;	GO:0005634 GO:0005847	nucleus; mRNA cleavage and polyadenylation specificity factor complex	PF07521 PF00753 PF10996 PF11718 PF07521 PF10996 PF11718	RMMBL; Lactamase_B; Beta-Casp; CPSF73-100_C; RMMBL; Beta-Casp; CPSF73-100_C;	AT1G61010|CPSF73-I|cleavage and polyadenylation specificity factor 73-I|T7P1.15|T7P1_15
Glyma.12g169000	72	UniRef100_K7LVE5 Uncharacterized protein n=1 Tax=Glycine max TaxID=3847 RepID=K7LVE5_SOYBN	2e-41	98.61	NA	NA	NA	NA	NA	NA	NA	NA	NA	NA	NA	NA	NA	NA	NA
Glyma.12g169200	463	UniRef100_I1LTF0 Uncharacterized protein n=2 Tax=Soja TaxID=1462606 RepID=I1LTF0_SOYBN	0	99.78	UniRef100_A0A445JGQ7 Multiple organellar RNA editing factor 1, mitochondrial isoform B n=1 Tax=Glycine soja TaxID=3848 RepID=A0A445JGQ7_GLYSO	0	99.35	AT4G20020.1 | Symbols: | unknown protein; BEST Arabidopsis thaliana protein match is: unknown protein (TAIR:AT5G44780.1); Has 28928 Blast hits to 16023 proteins in 1033 species: Archae - 4; Bacteria - 4155; Metazoa - 15463; Fungi - 2938; Plants - 3091; Viruses - 205; Other Eukaryotes - 3072 (source: NCBI BLink). | chr4:10844433-10846085 REVERSE LENGTH=419	5e-67	59.4	GO:0006397 GO:0016554 GO:0080156 GO:1900864 GO:1900865	mRNA processing; cytidine to uridine editing; mitochondrial mRNA modification; mitochondrial RNA modification; chloroplast RNA modification;	GO:0005515 GO:0046983	protein binding; protein dimerization activity;	GO:0005739 GO:0009507	mitochondrion; chloroplast	NA	NA	AT4G20020|MORF1|multiple organellar RNA editing factor 1|F18F4.120|F18F4_120
Glyma.12g169400	175	UniRef100_K7LVE8 Ferredoxin n=2 Tax=Soja TaxID=1462606 RepID=K7LVE8_SOYBN	2e-125	99.43	UniRef100_K7LVE8 Ferredoxin n=2 Tax=Soja TaxID=1462606 RepID=K7LVE8_SOYBN	2e-125	99.43	AT1G60950.1 | Symbols: FED A, ATFD2 | 2Fe-2S ferredoxin-like superfamily protein | chr1:22444565-22445011 FORWARD LENGTH=148	1e-62	81.71	GO:0009416 GO:0009643 GO:0009767	response to light stimulus; photosynthetic acclimation; photosynthetic electron transport chain;	GO:0009055 GO:0046872 GO:0051537	electron transfer activity; metal ion binding; 2 iron, 2 sulfur cluster binding;	GO:0009507 GO:0009570	chloroplast; chloroplast stroma	PF00111	Fer2;	AT1G60950|FED A|ATFD2|FD2|FERREDOXIN 2|FERRODOXIN A
Glyma.12g169500	148	UniRef100_C6T1J0 Ferredoxin n=2 Tax=Soja TaxID=1462606 RepID=C6T1J0_SOYBN	1e-103	99.32	UniRef100_C6T1J0 Ferredoxin n=2 Tax=Soja TaxID=1462606 RepID=C6T1J0_SOYBN	1e-103	99.32	AT1G60950.1 | Symbols: FED A, ATFD2 | 2Fe-2S ferredoxin-like superfamily protein | chr1:22444565-22445011 FORWARD LENGTH=148	2e-61	92.57	GO:0009416 GO:0009643 GO:0009767	response to light stimulus; photosynthetic acclimation; photosynthetic electron transport chain;	GO:0009055 GO:0046872 GO:0051537	electron transfer activity; metal ion binding; 2 iron, 2 sulfur cluster binding;	GO:0009507 GO:0009570	chloroplast; chloroplast stroma	PF00111	Fer2;	AT1G60950|FED A|ATFD2|FD2|FERREDOXIN 2|FERRODOXIN A
Glyma.12g169600	148	UniRef100_I1LTF4 Ferredoxin n=2 Tax=Soja TaxID=1462606 RepID=I1LTF4_SOYBN	4e-102	99.32	UniRef100_I1LTF4 Ferredoxin n=2 Tax=Soja TaxID=1462606 RepID=I1LTF4_SOYBN	4e-102	99.32	AT1G60950.1 | Symbols: FED A, ATFD2 | 2Fe-2S ferredoxin-like superfamily protein | chr1:22444565-22445011 FORWARD LENGTH=148	9e-65	97.3	GO:0009416 GO:0009643 GO:0009767	response to light stimulus; photosynthetic acclimation; photosynthetic electron transport chain;	GO:0009055 GO:0046872 GO:0051537	electron transfer activity; metal ion binding; 2 iron, 2 sulfur cluster binding;	GO:0009507 GO:0009570	chloroplast; chloroplast stroma	PF00111	Fer2;	AT1G60950|FED A|ATFD2|FD2|FERREDOXIN 2|FERRODOXIN A
Glyma.12g169700	585	UniRef100_I1LTF5 Transmembrane 9 superfamily member n=2 Tax=Soja TaxID=1462606 RepID=I1LTF5_SOYBN	0	99.83	UniRef100_I1LTF5 Transmembrane 9 superfamily member n=2 Tax=Soja TaxID=1462606 RepID=I1LTF5_SOYBN	0	99.83	AT1G10950.1 | Symbols: TMN1, AtTMN1 | transmembrane nine 1 | chr1:3659322-3663622 FORWARD LENGTH=589	0	97.09	GO:0072657	protein localization to membrane;	NA	NA	GO:0000137 GO:0000139 GO:0005576 GO:0005768 GO:0005794 GO:0005797 GO:0005801 GO:0005802 GO:0010008 GO:0016020 GO:0016021	Golgi cis cisterna; Golgi membrane; extracellular region; endosome; Golgi apparatus; Golgi medial cisterna; cis-Golgi network; trans-Golgi network; endosome membrane; membrane; integral component of membrane	PF02990	EMP70;	AT1G10950|TMN1|AtTMN1|EMP12|transmembrane nine 1|endomembrane protein 12|T19D16.13|T19D16_13
Glyma.12g169800	360	UniRef100_I1LTF6 Protein kinase domain-containing protein n=3 Tax=Soja TaxID=1462606 RepID=I1LTF6_SOYBN	0	99.72	UniRef100_I1LTF6 Protein kinase domain-containing protein n=3 Tax=Soja TaxID=1462606 RepID=I1LTF6_SOYBN	0	99.72	AT1G60940.1 | Symbols: SNRK2-10, SNRK2.10, SRK2B | SNF1-related protein kinase 2.10 | chr1:22439398-22441896 REVERSE LENGTH=361	0	99.72	GO:0006468 GO:0006970 GO:0009651 GO:0035556 GO:0048527	protein phosphorylation; response to osmotic stress; response to salt stress; intracellular signal transduction; lateral root development;	GO:0004672 GO:0004674 GO:0005524 GO:0016301 GO:0070300	protein kinase activity; protein serine/threonine kinase activity; ATP binding; kinase activity; phosphatidic acid binding;	GO:0005634 GO:0005737 GO:0005829 GO:0005886	nucleus; cytoplasm; cytosol; plasma membrane	PF00069	Pkinase;	AT1G60940|SNRK2-10|SNRK2.10|SRK2B|SUCROSE NONFERMENTING 1-RELATED PROTEIN KINASE 2-10|SNF1-related protein kinase 2.10|SNF1-RELATED KINASE 2B|T7P1.8|T7P1_8
Glyma.12g169900	501	UniRef100_A0A0R0H690 Uncharacterized protein n=2 Tax=Soja TaxID=1462606 RepID=A0A0R0H690_SOYBN	0	99.8	UniRef100_A0A445HRF5 Thiamine biosynthetic bifunctional enzyme TH1, chloroplastic n=1 Tax=Glycine soja TaxID=3848 RepID=A0A445HRF5_GLYSO	0	99.8	AT1G22940.1 | Symbols: TH1, TH-1, THIE | thiamin biosynthesis protein, putative | chr1:8122384-8124908 FORWARD LENGTH=522	0	97.41	GO:0009228 GO:0009229 GO:0016310	thiamine biosynthetic process; thiamine diphosphate biosynthetic process; phosphorylation;	GO:0004789 GO:0005524 GO:0008902 GO:0008972 GO:0046872	thiamine-phosphate diphosphorylase activity; ATP binding; hydroxymethylpyrimidine kinase activity; phosphomethylpyrimidine kinase activity; metal ion binding;	GO:0005737 GO:0009507 GO:0009570	cytoplasm; chloroplast; chloroplast stroma	PF02581 PF08543 PF00294 PF02581	TMP-TENI; Phos_pyr_kin; PfkB; TMP-TENI;	AT1G22940|TH1|TH-1|THIE|THIAMINE REQUIRING 1|THIAMINEE|F19G10.10|F19G10_10
Glyma.13g174800	334	UniRef100_I1M065 Protein kinase domain-containing protein n=1 Tax=Glycine max TaxID=3847 RepID=I1M065_SOYBN	0	99.7	UniRef100_I1M065 Protein kinase domain-containing protein n=1 Tax=Glycine max TaxID=3847 RepID=I1M065_SOYBN	0	99.7	AT5G46080.1 | Symbols: | Protein kinase superfamily protein | chr5:18689723-18690721 REVERSE LENGTH=332	6e-114	98.8	GO:0006468 GO:0016310	protein phosphorylation; phosphorylation;	GO:0004675 GO:0005524	transmembrane receptor protein serine/threonine kinase activity; ATP binding;	GO:0005886 GO:0016021	plasma membrane; integral component of membrane	PF00069	Pkinase;	AT5G46080|MCL19.13|MCL19_13
Glyma.13g174900	1009	UniRef100_I1M066 Protein kinase domain-containing protein n=2 Tax=Glycine max TaxID=3847 RepID=I1M066_SOYBN	0	99.9	UniRef100_I1M066 Protein kinase domain-containing protein n=2 Tax=Glycine max TaxID=3847 RepID=I1M066_SOYBN	0	99.9	AT1G28440.1 | Symbols: HSL1 | HAESA-like 1 | chr1:9996914-10000171 FORWARD LENGTH=996	0	97.22	GO:0006468 GO:0016310	protein phosphorylation; phosphorylation;	GO:0004674 GO:0005524 GO:0016301	protein serine/threonine kinase activity; ATP binding; kinase activity;	GO:0005886 GO:0016021	plasma membrane; integral component of membrane	PF00560 PF08263 PF00069	LRR_1; LRRNT_2; Pkinase;	AT1G28440|HSL1|HAESA-like 1|F3M18.12|F3M18_12
Glyma.13g175000	218	UniRef100_A0A0B2PQI5 Protein DMP4 n=2 Tax=Soja TaxID=1462606 RepID=A0A0B2PQI5_GLYSO	6e-160	99.54	UniRef100_A0A0B2PQI5 Protein DMP4 n=2 Tax=Soja TaxID=1462606 RepID=A0A0B2PQI5_GLYSO	6e-160	99.54	AT4G18425.1 | Symbols: | Protein of unknown function (DUF679) | chr4:10181421-10182062 REVERSE LENGTH=213	7e-92	99.54	GO:0009838 GO:0010256 GO:0090693	abscission; endomembrane system organization; plant organ senescence;	GO:0003674	molecular function;	GO:0005739 GO:0009705 GO:0016021	mitochondrion; plant-type vacuole membrane; integral component of membrane	PF05078	DUF679;	AT4G18425|DMP4|DUF679 domain membrane protein 4
Glyma.13g175100	407	UniRef100_I1M068 TPT domain-containing protein n=2 Tax=Soja TaxID=1462606 RepID=I1M068_SOYBN	0	99.75	UniRef100_I1M068 TPT domain-containing protein n=2 Tax=Soja TaxID=1462606 RepID=I1M068_SOYBN	0	99.75	AT5G46110.4 | Symbols: APE2, TPT | Glucose-6-phosphate/phosphate translocator-related | chr5:18697606-18700223 FORWARD LENGTH=415	0	99.26	GO:0009643 GO:0015713 GO:0015717 GO:0035436	photosynthetic acclimation; phosphoglycerate transmembrane transport; triose phosphate transport; triose phosphate transmembrane transport;	GO:0015120 GO:0015297 GO:0022857 GO:0071917	phosphoglycerate transmembrane transporter activity; antiporter activity; transmembrane transporter activity; triose-phosphate transmembrane transporter activity;	GO:0005794 GO:0005886 GO:0009507 GO:0009534 GO:0009536 GO:0009941 GO:0016021 GO:0031969	Golgi apparatus; plasma membrane; chloroplast; chloroplast thylakoid; plastid; chloroplast envelope; integral component of membrane; chloroplast membrane	PF03151	TPT;	AT5G46110|APE2|TPT|ACCLIMATION OF PHOTOSYNTHESIS TO ENVIRONMENT 2|triose-phosphate ? phosphate translocator|MCL19.16|MCL19_16
Glyma.13g175200	1797	UniRef100_I1M069 Uncharacterized protein n=1 Tax=Glycine max TaxID=3847 RepID=I1M069_SOYBN	0	99.94	UniRef100_UPI0007192F86 homeobox-DDT domain protein RLT1 isoform X1 n=1 Tax=Glycine max TaxID=3847 RepID=UPI0007192F86	0	99.94	AT1G28420.1 | Symbols: HB-1 | homeobox-1 | chr1:9979936-9987460 FORWARD LENGTH=1705	0	97.61	GO:0010228	vegetative to reproductive phase transition of meristem;	GO:0003700 GO:0005515	DNA-binding transcription factor activity; protein binding;	GO:0005634	nucleus	PF15612 PF15613 PF15614 PF05066 PF00046 PF02791	WHIM1; WSD; HARE-HTH; Homeodomain; DDT;	AT1G28420|HB-1|RLT1|homeobox-1|RINGLET 1|F3M18.14|F3M18_14
Glyma.13g175300	373	UniRef100_I1M070 Uncharacterized protein n=1 Tax=Glycine max TaxID=3847 RepID=I1M070_SOYBN	0	99.73	UniRef100_A0A0B2PQT9 Protein E6 n=1 Tax=Glycine soja TaxID=3848 RepID=A0A0B2PQT9_GLYSO	0	99.73	AT1G28400.1 | Symbols: | unknown protein; FUNCTIONS IN: molecular_function unknown; INVOLVED IN: biological_process unknown; LOCATED IN: endomembrane system; EXPRESSED IN: 22 plant structures; EXPRESSED DURING: 13 growth stages; BEST Arabidopsis thaliana protein match is: unknown protein (TAIR:AT2G33850.1); Has 45374 Blast hits to 18870 proteins in 668 species: Archae - 72; Bacteria - 1460; Metaz…	1e-10	18.5	GO:0008150	biological process;	GO:0003674	molecular function;	NA	NA	NA	NA	AT1G28400|F3M18.16|F3M18_16
Glyma.13g175400	144	UniRef100_I1M071 Uncharacterized protein n=3 Tax=Soja TaxID=1462606 RepID=I1M071_SOYBN	9e-100	99.31	UniRef100_UPI00098DD42C uncharacterized protein LOC109818701 isoform X2 n=1 Tax=Cajanus cajan TaxID=3821 RepID=UPI00098DD42C	5e-75	99.31	NA	NA	NA	NA	NA	NA	NA	NA	NA	NA	NA	NA
Glyma.13g175500	147	UniRef100_A0A0B2PQI9 Uncharacterized protein n=2 Tax=Soja TaxID=1462606 RepID=A0A0B2PQI9_GLYSO	1e-102	99.32	UniRef100_G7ISE9 Nucleic acid-binding, OB-fold-like protein n=1 Tax=Medicago truncatula TaxID=3880 RepID=G7ISE9_MEDTR	4e-78	98.64	AT2G33845.1 | Symbols: | Nucleic acid-binding, OB-fold-like protein | chr2:14317781-14318712 FORWARD LENGTH=182	2e-64	98.64	GO:0008150	biological process;	GO:0003729	mRNA binding;	GO:0005634 GO:0005783	nucleus; endoplasmic reticulum	NA	NA	AT2G33845
Glyma.13g175600	238	UniRef100_I1M073 Drought-induced family protein n=2 Tax=Glycine max TaxID=3847 RepID=I1M073_SOYBN	4e-175	99.58	UniRef100_I1M073 Drought-induced family protein n=2 Tax=Glycine max TaxID=3847 RepID=I1M073_SOYBN	4e-175	99.58	AT3G05700.1 | Symbols: | Drought-responsive family protein | chr3:1682432-1684323 REVERSE LENGTH=223	4e-43	99.58	GO:0009414 GO:0009651 GO:0009737 GO:0045893	response to water deprivation; response to salt stress; response to abscisic acid; positive regulation of transcription, DNA-templated;	GO:0003677	DNA binding;	GO:0005634	nucleus	PF05605 PF14571	zf-Di19; Di19_C;	AT3G05700|Dil9-3|drought-induced protein19|F18C1.3|F18C1_3
Glyma.13g182000	335	UniRef100_I1M0D1 AB hydrolase-1 domain-containing protein n=2 Tax=Soja TaxID=1462606 RepID=I1M0D1_SOYBN	0	99.7	UniRef100_I1M0D1 AB hydrolase-1 domain-containing protein n=2 Tax=Soja TaxID=1462606 RepID=I1M0D1_SOYBN	0	99.7	AT3G51000.1 | Symbols: | alpha/beta-Hydrolases superfamily protein | chr3:18945258-18946499 REVERSE LENGTH=323	3e-62	98.21	NA	NA	GO:0016787	hydrolase activity;	GO:0005634 GO:0005829	nucleus; cytosol	PF00561	Abhydrolase_1;	AT3G51000
Glyma.13g182100	312	UniRef100_I1M0D3 AB hydrolase-1 domain-containing protein n=2 Tax=Glycine max TaxID=3847 RepID=I1M0D3_SOYBN	0	99.68	UniRef100_I1M0D3 AB hydrolase-1 domain-containing protein n=2 Tax=Glycine max TaxID=3847 RepID=I1M0D3_SOYBN	0	99.68	AT3G51000.1 | Symbols: | alpha/beta-Hydrolases superfamily protein | chr3:18945258-18946499 REVERSE LENGTH=323	5e-59	98.08	NA	NA	GO:0016787	hydrolase activity;	GO:0005634 GO:0005829	nucleus; cytosol	PF00561	Abhydrolase_1;	AT3G51000
Glyma.13g182200	445	UniRef100_I1M0D4 Uncharacterized protein n=1 Tax=Glycine max TaxID=3847 RepID=I1M0D4_SOYBN	0	99.78	UniRef100_A0A445I6I6 Phosphatidylinositol N-acetylglucosaminyltransferase subunit A isoform A n=2 Tax=Glycine soja TaxID=3848 RepID=A0A445I6I6_GLYSO	0	99.78	AT3G45100.1 | Symbols: SETH2 | UDP-Glycosyltransferase superfamily protein | chr3:16504648-16506858 FORWARD LENGTH=447	0	96.63	GO:0006506 GO:0009846 GO:0009860	GPI anchor biosynthetic process; pollen germination; pollen tube growth;	GO:0016757 GO:0017176	transferase activity, transferring glycosyl groups; phosphatidylinositol N-acetylglucosaminyltransferase activity;	GO:0005634 GO:0005789 GO:0016021	nucleus; endoplasmic reticulum membrane; integral component of membrane	PF00534	Glycos_transf_1;	AT3G45100|SETH2|T14D3.40
Glyma.13g182400	223	UniRef100_UPI000E21B8AF GPI transamidase component PIG-T-like n=1 Tax=Glycine max TaxID=3847 RepID=UPI000E21B8AF	2e-161	99.55	UniRef100_UPI000E21B8AF GPI transamidase component PIG-T-like n=1 Tax=Glycine max TaxID=3847 RepID=UPI000E21B8AF	2e-161	99.55	AT3G07140.1 | Symbols: | GPI transamidase component Gpi16 subunit family protein | chr3:2261278-2263632 FORWARD LENGTH=644	3e-83	90.13	GO:0016255	attachment of GPI anchor to protein;	GO:0003923	GPI-anchor transamidase activity;	GO:0005783 GO:0009507 GO:0042765	endoplasmic reticulum; chloroplast; GPI-anchor transamidase complex	PF04113	Gpi16;	AT3G07140|T1B9.20
Glyma.13g182500	657	UniRef100_K7M0E5 Plus3 domain-containing protein n=1 Tax=Glycine max TaxID=3847 RepID=K7M0E5_SOYBN	0	99.85	UniRef100_K7M0E5 Plus3 domain-containing protein n=1 Tax=Glycine max TaxID=3847 RepID=K7M0E5_SOYBN	0	99.85	AT1G61040.1 | Symbols: VIP5 | plus-3 domain-containing protein | chr1:22483817-22485748 FORWARD LENGTH=643	0	99.85	GO:0009908 GO:0009910 GO:0045893	flower development; negative regulation of flower development; positive regulation of transcription, DNA-templated;	GO:0003677 GO:1990269	DNA binding; RNA polymerase II C-terminal domain phosphoserine binding;	GO:0005634 GO:0016593	nucleus; Cdc73/Paf1 complex	PF03126	Plus-3;	AT1G61040|VIP5|vernalization independence 5|T7P1.17|T7P1_17
Glyma.13g182600	578	UniRef100_I1M0D7 PSP domain-containing protein n=1 Tax=Glycine max TaxID=3847 RepID=I1M0D7_SOYBN	0	99.83	UniRef100_I1M0D7 PSP domain-containing protein n=1 Tax=Glycine max TaxID=3847 RepID=I1M0D7_SOYBN	0	99.83	AT4G21660.2 | Symbols: | proline-rich spliceosome-associated (PSP) family protein | chr4:11506259-11509772 REVERSE LENGTH=598	0	97.23	NA	NA	NA	NA	GO:0005634 GO:0005829	nucleus; cytosol	PF04046 PF04037	PSP; DUF382;	AT4G21660
Glyma.13g182700	337	UniRef100_I1M0D9 Dof-type domain-containing protein n=1 Tax=Glycine max TaxID=3847 RepID=I1M0D9_SOYBN	0	99.7	UniRef100_I1M0D9 Dof-type domain-containing protein n=1 Tax=Glycine max TaxID=3847 RepID=I1M0D9_SOYBN	0	99.7	AT3G45610.1 | Symbols: | Dof-type zinc finger DNA-binding family protein | chr3:16739530-16740352 REVERSE LENGTH=245	8e-31	35.01	GO:0006355 GO:0090057	regulation of transcription, DNA-templated; root radial pattern formation;	GO:0003700 GO:0005515 GO:0043565 GO:0044212 GO:0046872	DNA-binding transcription factor activity; protein binding; sequence-specific DNA binding; transcription regulatory region DNA binding; metal ion binding;	GO:0005634	nucleus	PF02701	zf-Dof;	AT3G45610|DOF6|DOF transcription factor 6|F9K21.190
Glyma.13g182800	184	UniRef100_K7M0E6 Uncharacterized protein n=3 Tax=Soja TaxID=1462606 RepID=K7M0E6_SOYBN	2e-130	99.46	UniRef100_A0A1S3UPC9 uncharacterized protein LOC106767421 n=1 Tax=Vigna radiata var. radiata TaxID=3916 RepID=A0A1S3UPC9_VIGRR	1e-119	99.46	AT1G61065.1 | Symbols: | Protein of unknown function (DUF1218) | chr1:22490430-22491330 REVERSE LENGTH=180	7e-77	99.46	GO:0008150	biological process;	GO:0003674	molecular function;	GO:0005576 GO:0016021	extracellular region; integral component of membrane	PF06749	DUF1218;	AT1G61065
Glyma.13g182900	490	UniRef100_K7M0E7 Uncharacterized protein n=1 Tax=Glycine max TaxID=3847 RepID=K7M0E7_SOYBN	0	99.8	UniRef100_A0A0B2PLM6 Mitochondrial inner membrane protein OXA1 n=1 Tax=Glycine soja TaxID=3848 RepID=A0A0B2PLM6_GLYSO	0	99.8	AT5G62050.1 | Symbols: OXA1, ATOXA1, OXA1AT | homolog of yeast oxidase assembly 1 (OXA1) | chr5:24924062-24926758 REVERSE LENGTH=429	7e-150	87.55	GO:0032979 GO:0033617 GO:0045039 GO:0051205	protein insertion into mitochondrial inner membrane from matrix; mitochondrial respiratory chain complex IV assembly; protein insertion into mitochondrial inner membrane; protein insertion into membrane;	GO:0015450 GO:0032977	P-P-bond-hydrolysis-driven protein transmembrane transporter activity; membrane insertase activity;	GO:0005739 GO:0005743 GO:0031305	mitochondrion; mitochondrial inner membrane; integral component of mitochondrial inner membrane	PF02096	60KD_IMP;	AT5G62050|OXA1|ATOXA1|OXA1AT|OXA1a|homolog of yeast oxidase assembly 1 (OXA1)|ARABIDOPSIS THALIANA HOMOLOG OF YEAST OXIDASE ASSEMBLY 1 (OXA1)|HOMOLOG OF YEAST OXIDASE ASSEMBLY 1 (OXA1) IN ARABIDOPSIS THALIANA|MTG10.19|MTG10_19
Glyma.13g183000	620	UniRef100_A0A445I6L6 Polyphenol oxidase A1, chloroplastic n=1 Tax=Glycine soja TaxID=3848 RepID=A0A445I6L6_GLYSO	0	99.84	UniRef100_A0A445I6L6 Polyphenol oxidase A1, chloroplastic n=1 Tax=Glycine soja TaxID=3848 RepID=A0A445I6L6_GLYSO	0	99.84	NA	NA	NA	NA	NA	NA	NA	NA	NA	PF12142 PF00264 PF12143	PPO1_DWL; Tyrosinase; PPO1_KFDV;	NA
Glyma.14g101700	182	UniRef100_C6T2F3 Uncharacterized protein n=1 Tax=Glycine max TaxID=3847 RepID=C6T2F3_SOYBN	5e-128	99.45	UniRef100_A0A151TZ55 Nuclear nucleic acid-binding protein C1D n=1 Tax=Cajanus cajan TaxID=3821 RepID=A0A151TZ55_CAJCA	7e-89	95.05	AT5G25080.1 | Symbols: | Sas10/Utp3/C1D family | chr5:8643782-8646306 FORWARD LENGTH=217	5e-35	92.86	GO:0008150	biological process;	GO:0003674	molecular function;	GO:0005634	nucleus	PF04000	Sas10_Utp3;	AT5G25080|T11H3.90|T11H3_90
Glyma.14g101800	191	UniRef100_I1M987 Phytocyanin domain-containing protein n=1 Tax=Glycine max TaxID=3847 RepID=I1M987_SOYBN	5e-137	99.48	UniRef100_I1M987 Phytocyanin domain-containing protein n=1 Tax=Glycine max TaxID=3847 RepID=I1M987_SOYBN	5e-137	99.48	AT4G31840.1 | Symbols: ENODL15, AtENODL15 | early nodulin-like protein 15 | chr4:15401798-15402426 FORWARD LENGTH=177	6e-60	92.67	NA	NA	GO:0009055	electron transfer activity;	GO:0005576 GO:0005886 GO:0016021 GO:0031225 GO:0046658 GO:0099503	extracellular region; plasma membrane; integral component of membrane; anchored component of membrane; anchored component of plasma membrane; secretory vesicle	PF02298	Cu_bind_like;	AT4G31840
Glyma.14g101900	83	UniRef100_A0A0B2Q5Q5 Uncharacterized protein n=2 Tax=Soja TaxID=1462606 RepID=A0A0B2Q5Q5_GLYSO	9e-52	98.8	UniRef100_A0A1S3UBI2 uncharacterized protein LOC106763730 n=1 Tax=Vigna radiata var. radiata TaxID=3916 RepID=A0A1S3UBI2_VIGRR	2e-39	96.39	AT4G31830.1 | Symbols: | unknown protein; Has 42 Blast hits to 42 proteins in 10 species: Archae - 0; Bacteria - 0; Metazoa - 0; Fungi - 0; Plants - 42; Viruses - 0; Other Eukaryotes - 0 (source: NCBI BLink). | chr4:15400803-15401105 REVERSE LENGTH=100	6e-29	91.57	GO:0008150	biological process;	GO:0003674	molecular function;	GO:0016021	integral component of membrane	NA	NA	AT4G31830|F11C18.30|F11C18_30
Glyma.14g102000	638	UniRef100_I1M989 Transmembrane 9 superfamily member n=1 Tax=Glycine max TaxID=3847 RepID=I1M989_SOYBN	0	99.84	UniRef100_I1M989 Transmembrane 9 superfamily member n=1 Tax=Glycine max TaxID=3847 RepID=I1M989_SOYBN	0	99.84	AT5G10840.1 | Symbols: | Endomembrane protein 70 protein family | chr5:3424910-3427797 REVERSE LENGTH=648	0	98.28	GO:0072657	protein localization to membrane;	NA	NA	GO:0005739 GO:0005768 GO:0005774 GO:0005794 GO:0005797 GO:0005802 GO:0009505 GO:0016020	mitochondrion; endosome; vacuolar membrane; Golgi apparatus; Golgi medial cisterna; trans-Golgi network; plant-type cell wall; membrane	PF02990	EMP70;	AT5G10840|EMP1|TMN8|endomembrane protein 1|T30N20.110|T30N20_110
Glyma.14g102200	256	UniRef100_A0A0R0GBI9 BHLH domain-containing protein n=1 Tax=Glycine max TaxID=3847 RepID=A0A0R0GBI9_SOYBN	0	99.61	UniRef100_A0A0R0GBI9 BHLH domain-containing protein n=1 Tax=Glycine max TaxID=3847 RepID=A0A0R0GBI9_SOYBN	0	99.61	AT1G18400.1 | Symbols: BEE1 | BR enhanced expression 1 | chr1:6331464-6333576 FORWARD LENGTH=260	1e-47	60.55	GO:0006351 GO:0006355 GO:1902448	transcription, DNA-templated; regulation of transcription, DNA-templated; positive regulation of shade avoidance;	GO:0003677 GO:0003700 GO:0005515 GO:0046983	DNA binding; DNA-binding transcription factor activity; protein binding; protein dimerization activity;	GO:0005634	nucleus	NA	NA	AT1G18400|BEE1|BR enhanced expression 1|F15H18.11|F15H18_11
Glyma.14g102400	671	UniRef100_A0A445H4C0 Zinc finger MYM-type protein 1 n=2 Tax=Soja TaxID=1462606 RepID=A0A445H4C0_GLYSO	0	99.85	UniRef100_A0A445H4C0 Zinc finger MYM-type protein 1 n=2 Tax=Soja TaxID=1462606 RepID=A0A445H4C0_GLYSO	0	99.85	AT1G19260.1 | Symbols: | TTF-type zinc finger protein with HAT dimerisation domain | chr1:6657260-6659569 REVERSE LENGTH=769	2e-173	94.93	GO:0008150	biological process;	NA	NA	GO:0005634 GO:0009506	nucleus; plasmodesma	PF14291	DUF4371;	AT1G19260|LOH3|T29M8.13|T29M8_13
Glyma.16g044100	173	UniRef100_E3NYV9 FT5a n=2 Tax=Soja TaxID=1462606 RepID=E3NYV9_SOYBN	6e-122	99.42	UniRef100_E3NYV9 FT5a n=2 Tax=Soja TaxID=1462606 RepID=E3NYV9_SOYBN	6e-122	99.42	AT1G65480.1 | Symbols: FT | PEBP (phosphatidylethanolamine-binding protein) family protein | chr1:24331510-24333689 FORWARD LENGTH=175	5e-84	96.53	GO:0009908 GO:0009909 GO:0009911 GO:0010022 GO:0010119 GO:0030154 GO:0048573	flower development; regulation of flower development; positive regulation of flower development; meristem determinacy; regulation of stomatal movement; cell differentiation; photoperiodism, flowering;	GO:0005515 GO:0008429	protein binding; phosphatidylethanolamine binding;	GO:0005634 GO:0005737 GO:0005783	nucleus; cytoplasm; endoplasmic reticulum	PF01161	PBP;	AT1G65480|FT|RSB8|FLOWERING LOCUS T|REDUCED STEM BRANCHING 8|F5I14.3|F5I14_3|FLOWERING LOCUS T
Glyma.16g044200	176	UniRef100_E3WC98 FT1 protein n=2 Tax=Soja TaxID=1462606 RepID=E3WC98_SOYBN	1e-124	99.43	UniRef100_E3WC98 FT1 protein n=2 Tax=Soja TaxID=1462606 RepID=E3WC98_SOYBN	1e-124	99.43	AT1G65480.1 | Symbols: FT | PEBP (phosphatidylethanolamine-binding protein) family protein | chr1:24331510-24333689 FORWARD LENGTH=175	2e-95	98.3	GO:0009908 GO:0009909 GO:0009911 GO:0010022 GO:0010119 GO:0030154 GO:0048573	flower development; regulation of flower development; positive regulation of flower development; meristem determinacy; regulation of stomatal movement; cell differentiation; photoperiodism, flowering;	GO:0005515 GO:0008429	protein binding; phosphatidylethanolamine binding;	GO:0005634 GO:0005737 GO:0005783	nucleus; cytoplasm; endoplasmic reticulum	PF01161	PBP;	AT1G65480|FT|RSB8|FLOWERING LOCUS T|REDUCED STEM BRANCHING 8|F5I14.3|F5I14_3|FLOWERING LOCUS T
Glyma.16g134000	397	UniRef100_A0A0B2QRP9 Salicylate O-methyltransferase n=2 Tax=Soja TaxID=1462606 RepID=A0A0B2QRP9_GLYSO	0	91.44	UniRef100_A0A0B2QRP9 Salicylate O-methyltransferase n=2 Tax=Soja TaxID=1462606 RepID=A0A0B2QRP9_GLYSO	0	91.44	AT3G11480.1 | Symbols: BSMT1, ATBSMT1 | S-adenosyl-L-methionine-dependent methyltransferases superfamily protein | chr3:3614544-3617137 FORWARD LENGTH=379	8e-101	90.43	GO:0006952 GO:0009611 GO:0032259 GO:0051707	defense response; response to wounding; methylation; response to other organism;	GO:0008757 GO:0046872 GO:0052624 GO:0080150	S-adenosylmethionine-dependent methyltransferase activity; metal ion binding; 2-phytyl-1,4-naphthoquinone methyltransferase activity; S-adenosyl-L-methionine:benzoic acid carboxyl methyl transferase activity;	GO:0005634	nucleus	PF03492	Methyltransf_7;	AT3G11480|BSMT1|ATBSMT1|F24K9.15
Glyma.16g134400	371	UniRef100_I1MNB4 Uncharacterized protein n=1 Tax=Glycine max TaxID=3847 RepID=I1MNB4_SOYBN	0	99.73	UniRef100_A0A445GI78 Salicylate carboxymethyltransferase n=1 Tax=Glycine soja TaxID=3848 RepID=A0A445GI78_GLYSO	0	99.73	AT3G11480.1 | Symbols: BSMT1, ATBSMT1 | S-adenosyl-L-methionine-dependent methyltransferases superfamily protein | chr3:3614544-3617137 FORWARD LENGTH=379	2e-100	98.11	GO:0006952 GO:0009611 GO:0032259 GO:0051707	defense response; response to wounding; methylation; response to other organism;	GO:0008757 GO:0046872 GO:0052624 GO:0080150	S-adenosylmethionine-dependent methyltransferase activity; metal ion binding; 2-phytyl-1,4-naphthoquinone methyltransferase activity; S-adenosyl-L-methionine:benzoic acid carboxyl methyl transferase activity;	GO:0005634	nucleus	PF03492	Methyltransf_7;	AT3G11480|BSMT1|ATBSMT1|F24K9.15
Glyma.16g134500	347	UniRef100_A0A0R0G089 Uncharacterized protein n=1 Tax=Glycine max TaxID=3847 RepID=A0A0R0G089_SOYBN	0	99.71	UniRef100_UPI00071930E2 salicylate carboxymethyltransferase n=1 Tax=Glycine max TaxID=3847 RepID=UPI00071930E2	0	99.42	AT3G11480.1 | Symbols: BSMT1, ATBSMT1 | S-adenosyl-L-methionine-dependent methyltransferases superfamily protein | chr3:3614544-3617137 FORWARD LENGTH=379	7e-99	99.14	GO:0006952 GO:0009611 GO:0032259 GO:0051707	defense response; response to wounding; methylation; response to other organism;	GO:0008757 GO:0046872 GO:0052624 GO:0080150	S-adenosylmethionine-dependent methyltransferase activity; metal ion binding; 2-phytyl-1,4-naphthoquinone methyltransferase activity; S-adenosyl-L-methionine:benzoic acid carboxyl methyl transferase activity;	GO:0005634	nucleus	PF03492	Methyltransf_7;	AT3G11480|BSMT1|ATBSMT1|F24K9.15
Glyma.16g134600	371	UniRef100_A0A0R0FQA0 Uncharacterized protein n=2 Tax=Soja TaxID=1462606 RepID=A0A0R0FQA0_SOYBN	0	99.73	UniRef100_A0A0B2QSJ4 Salicylate O-methyltransferase n=1 Tax=Glycine soja TaxID=3848 RepID=A0A0B2QSJ4_GLYSO	0	99.73	AT3G11480.1 | Symbols: BSMT1, ATBSMT1 | S-adenosyl-L-methionine-dependent methyltransferases superfamily protein | chr3:3614544-3617137 FORWARD LENGTH=379	3e-103	98.65	GO:0006952 GO:0009611 GO:0032259 GO:0051707	defense response; response to wounding; methylation; response to other organism;	GO:0008757 GO:0046872 GO:0052624 GO:0080150	S-adenosylmethionine-dependent methyltransferase activity; metal ion binding; 2-phytyl-1,4-naphthoquinone methyltransferase activity; S-adenosyl-L-methionine:benzoic acid carboxyl methyl transferase activity;	GO:0005634	nucleus	PF03492	Methyltransf_7;	AT3G11480|BSMT1|ATBSMT1|F24K9.15
Glyma.16g150700	177	UniRef100_A0A0B2PVQ3 Protein HEADING DATE 3A n=4 Tax=Soja TaxID=1462606 RepID=A0A0B2PVQ3_GLYSO	6e-126	99.44	UniRef100_A0A0B2PVQ3 Protein HEADING DATE 3A n=4 Tax=Soja TaxID=1462606 RepID=A0A0B2PVQ3_GLYSO	6e-126	99.44	AT1G65480.1 | Symbols: FT | PEBP (phosphatidylethanolamine-binding protein) family protein | chr1:24331510-24333689 FORWARD LENGTH=175	1e-96	98.87	GO:0009908 GO:0009909 GO:0009911 GO:0010022 GO:0010119 GO:0030154 GO:0048573	flower development; regulation of flower development; positive regulation of flower development; meristem determinacy; regulation of stomatal movement; cell differentiation; photoperiodism, flowering;	GO:0005515 GO:0008429	protein binding; phosphatidylethanolamine binding;	GO:0005634 GO:0005737 GO:0005783	nucleus; cytoplasm; endoplasmic reticulum	PF01161	PBP;	AT1G65480|FT|RSB8|FLOWERING LOCUS T|REDUCED STEM BRANCHING 8|F5I14.3|F5I14_3|FLOWERING LOCUS T
Glyma.17g120500	2584	UniRef100_I1MUF2 J domain-containing protein n=2 Tax=Soja TaxID=1462606 RepID=I1MUF2_SOYBN	0	99.96	UniRef100_I1MUF2 J domain-containing protein n=2 Tax=Soja TaxID=1462606 RepID=I1MUF2_SOYBN	0	99.96	AT2G26890.1 | Symbols: GRV2, KAM2 | DNAJ heat shock N-terminal domain-containing protein | chr2:11462327-11473841 REVERSE LENGTH=2554	0	99.46	GO:0006623 GO:0006897 GO:0006898 GO:0007032 GO:0007033 GO:0009660 GO:0009793 GO:0009959 GO:0042594 GO:0051301	protein targeting to vacuole; endocytosis; receptor-mediated endocytosis; endosome organization; vacuole organization; amyloplast organization; embryo development ending in seed dormancy; negative gravitropism; response to starvation; cell division;	NA	NA	GO:0005634 GO:0005770 GO:0005773 GO:0005774 GO:0005777 GO:0005783 GO:0005794 GO:0005802 GO:0010008 GO:0043231	nucleus; late endosome; vacuole; vacuolar membrane; peroxisome; endoplasmic reticulum; Golgi apparatus; trans-Golgi network; endosome membrane; intracellular membrane-bounded organelle	PF00226 PF14237	DnaJ; GYF_2;	AT2G26890|GRV2|KAM2|SGR8|GRAVITROPISM DEFECTIVE 2|KATAMARI2|F12C20.7|F12C20_7
Glyma.17g120600	311	UniRef100_C6TJF3 Uncharacterized protein n=2 Tax=Soja TaxID=1462606 RepID=C6TJF3_SOYBN	0	99.68	UniRef100_A0A1S3UWC8 protein starmaker n=1 Tax=Vigna radiata var. radiata TaxID=3916 RepID=A0A1S3UWC8_VIGRR	7e-85	99.36	AT2G25670.1 | Symbols: | BEST Arabidopsis thaliana protein match is: copper ion binding (TAIR:AT4G32610.1); Has 43784 Blast hits to 26928 proteins in 1799 species: Archae - 86; Bacteria - 6347; Metazoa - 15971; Fungi - 5398; Plants - 1931; Viruses - 259; Other Eukaryotes - 13792 (source: NCBI BLink). | chr2:10929062-10930619 REVERSE LENGTH=318	3e-32	99.36	GO:0008150	biological process;	GO:0003674	molecular function;	GO:0005634 GO:0005773 GO:0005829	nucleus; vacuole; cytosol	NA	NA	AT2G25670|F3N11.12|F3N11_12
Glyma.17g120700	705	UniRef100_A0A445G5R0 Uncharacterized protein n=3 Tax=Soja TaxID=1462606 RepID=A0A445G5R0_GLYSO	0	99.86	UniRef100_A0A1S3UJD6 uncharacterized protein LOC106765820 n=1 Tax=Vigna radiata var. radiata TaxID=3916 RepID=A0A1S3UJD6_VIGRR	0	99.43	AT4G13370.1 | Symbols: | Plant protein of unknown function (DUF936) | chr4:7777916-7780334 REVERSE LENGTH=673	0	99.43	GO:0008150	biological process;	GO:0008017	microtubule binding;	GO:0005634 GO:0005829 GO:0005874	nucleus; cytosol; microtubule	PF06075	DUF936;	AT4G13370|CORD3|CORTICAL MICROTUBULE DISORDERING3|T9E8.110|T9E8_110
Glyma.17g120900	544	UniRef100_A0A445G5Q1 Histone deacetylase 15 isoform A n=3 Tax=Soja TaxID=1462606 RepID=A0A445G5Q1_GLYSO	0	99.82	UniRef100_A0A445G5Q1 Histone deacetylase 15 isoform A n=3 Tax=Soja TaxID=1462606 RepID=A0A445G5Q1_GLYSO	0	99.82	AT3G18520.2 | Symbols: HDA15, ATHDA15 | histone deacetylase 15 | chr3:6361605-6365399 FORWARD LENGTH=564	0	87.32	GO:0009294	DNA mediated transformation;	GO:0004407 GO:0032041 GO:0046872	histone deacetylase activity; NAD-dependent histone deacetylase activity (H3-K14 specific); metal ion binding;	GO:0005634	nucleus	PF00850	Hist_deacetyl;	AT3G18520|HDA15|ATHDA15|histone deacetylase 15|MYF24.24
Glyma.17g121000	303	UniRef100_A0A0B2PRU8 Transcription factor MYB1R1 n=2 Tax=Soja TaxID=1462606 RepID=A0A0B2PRU8_GLYSO	0	99.67	UniRef100_A0A0B2PRU8 Transcription factor MYB1R1 n=2 Tax=Soja TaxID=1462606 RepID=A0A0B2PRU8_GLYSO	0	99.67	AT1G49010.1 | Symbols: | Duplicated homeodomain-like superfamily protein | chr1:18132714-18133778 FORWARD LENGTH=314	2e-94	99.34	GO:0009739 GO:0009751	response to gibberellin; response to salicylic acid;	GO:0003700 GO:0005515 GO:0044212	DNA-binding transcription factor activity; protein binding; transcription regulatory region DNA binding;	GO:0005634	nucleus	PF00249	Myb_DNA-binding;	AT1G49010|MYBS1|F27J15.20
Glyma.17g121100	677	UniRef100_A0A0B2PMT6 Protein DENND6A isoform A n=2 Tax=Soja TaxID=1462606 RepID=A0A0B2PMT6_GLYSO	0	99.85	UniRef100_A0A0B2PMT6 Protein DENND6A isoform A n=2 Tax=Soja TaxID=1462606 RepID=A0A0B2PMT6_GLYSO	0	99.85	AT1G73930.1 | Symbols: | unknown protein; CONTAINS InterPro DOMAIN/s: Protein of unknown function DUF1630 (InterPro:IPR012860); Has 290 Blast hits to 263 proteins in 104 species: Archae - 0; Bacteria - 0; Metazoa - 148; Fungi - 30; Plants - 49; Viruses - 0; Other Eukaryotes - 63 (source: NCBI BLink). | chr1:27795347-27797534 REVERSE LENGTH=623	0	96.9	NA	NA	GO:0017112	Rab guanyl-nucleotide exchange factor activity;	GO:0009507 GO:0055037	chloroplast; recycling endosome	PF08616	SPA;	AT1G73930
Glyma.17g121200	467	UniRef100_I1MUG1 RING-type domain-containing protein n=3 Tax=Soja TaxID=1462606 RepID=I1MUG1_SOYBN	0	99.79	UniRef100_I1MUG1 RING-type domain-containing protein n=3 Tax=Soja TaxID=1462606 RepID=I1MUG1_SOYBN	0	99.79	AT1G18470.1 | Symbols: | Transmembrane Fragile-X-F-associated protein | chr1:6356407-6360057 REVERSE LENGTH=467	0	99.79	NA	NA	NA	NA	GO:0005739 GO:0009507 GO:0016021	mitochondrion; chloroplast; integral component of membrane	PF13920 PF10269	zf-C3HC4_3; Tmemb_185A;	AT1G18470
Glyma.17g121400	943	UniRef100_A0A0B2PS69 DNA mismatch repair protein MSH2 isoform A n=3 Tax=Soja TaxID=1462606 RepID=A0A0B2PS69_GLYSO	0	99.89	UniRef100_A0A0B2PS69 DNA mismatch repair protein MSH2 isoform A n=3 Tax=Soja TaxID=1462606 RepID=A0A0B2PS69_GLYSO	0	99.89	AT3G18524.1 | Symbols: MSH2, ATMSH2 | MUTS homolog 2 | chr3:6368151-6372409 REVERSE LENGTH=937	0	99.89	GO:0006290 GO:0006298 GO:0006301 GO:0006310 GO:0043570 GO:0045128 GO:0045910	pyrimidine dimer repair; mismatch repair; postreplication repair; DNA recombination; maintenance of DNA repeat elements; negative regulation of reciprocal meiotic recombination; negative regulation of DNA recombination;	GO:0000400 GO:0000406 GO:0003684 GO:0005515 GO:0008094 GO:0030983 GO:0032137 GO:0032142 GO:0032143 GO:0032181 GO:0032357 GO:0032405	four-way junction DNA binding; double-strand/single-strand DNA junction binding; damaged DNA binding; protein binding; DNA-dependent ATPase activity; mismatched DNA binding; guanine/thymine mispair binding; single guanine insertion binding; single thymine insertion binding; dinucleotide repeat insertion binding; oxidized purine DNA binding; MutLalpha complex binding;	GO:0005634 GO:0005886 GO:0032300 GO:0032301 GO:0032302	nucleus; plasma membrane; mismatch repair complex; MutSalpha complex; MutSbeta complex	PF01624 PF05188 PF05190 PF05192 PF00488 PF05188 PF05190 PF05192 PF00488	MutS_I; MutS_II; MutS_IV; MutS_III; MutS_V; MutS_II; MutS_IV; MutS_III; MutS_V;	AT3G18524|MSH2|ATMSH2|MUTS homolog 2|MOJ10.1
Glyma.17g213600	488	UniRef100_K7MN50 Uncharacterized protein n=3 Tax=Soja TaxID=1462606 RepID=K7MN50_SOYBN	0	99.8	UniRef100_A0A0B2SUC0 Calcium uptake protein 1, mitochondrial n=1 Tax=Glycine soja TaxID=3848 RepID=A0A0B2SUC0_GLYSO	0	99.8	AT4G32060.1 | Symbols: | calcium-binding EF hand family protein | chr4:15501134-15503321 FORWARD LENGTH=498	0	91.39	GO:0006816 GO:0006851 GO:0051562	calcium ion transport; mitochondrial calcium ion transmembrane transport; negative regulation of mitochondrial calcium ion concentration;	GO:0005509	calcium ion binding;	GO:0005623 GO:0005739 GO:0005743 GO:0005758 GO:0009507	cell; mitochondrion; mitochondrial inner membrane; mitochondrial intermembrane space; chloroplast	PF13833 PF00036 PF13202 PF13833	EF-hand_8; EF-hand_1; EF-hand_5; EF-hand_8;	AT4G32060|MICU|F10N7.140|F10N7_140
Glyma.17g213700	205	UniRef100_K7MN51 Uncharacterized protein n=1 Tax=Glycine max TaxID=3847 RepID=K7MN51_SOYBN	1e-141	99.51	UniRef100_UPI00098DB026 uncharacterized protein LOC109815347 n=1 Tax=Cajanus cajan TaxID=3821 RepID=UPI00098DB026	5e-102	97.56	AT5G25280.1 | Symbols: | serine-rich protein-related | chr5:8773882-8774544 FORWARD LENGTH=220	7e-60	69.76	GO:0008150	biological process;	GO:0003674	molecular function;	GO:0005634	nucleus	NA	NA	AT5G25280|F18G18.20|F18G18_20
Glyma.18g058700	958	UniRef100_K7MQ70 Uncharacterized protein n=2 Tax=Soja TaxID=1462606 RepID=K7MQ70_SOYBN	0	99.9	UniRef100_A0A0B2NYE8 Rab3 GTPase-activating protein catalytic subunit n=1 Tax=Glycine soja TaxID=3848 RepID=A0A0B2NYE8_GLYSO	0	99.9	AT5G58510.1 | Symbols: | unknown protein; FUNCTIONS IN: molecular_function unknown; INVOLVED IN: biological_process unknown; LOCATED IN: chloroplast; EXPRESSED IN: 23 plant structures; EXPRESSED DURING: 14 growth stages; BEST Arabidopsis thaliana protein match is: unknown protein (TAIR:AT5G55060.2); Has 30201 Blast hits to 17322 proteins in 780 species: Archae - 12; Bacteria - 1396; Metazoa - 173…	0	95.3	GO:0043547	positive regulation of GTPase activity;	GO:0005096	GTPase activator activity;	GO:0005737 GO:0009507	cytoplasm; chloroplast	PF13890	Rab3-GTPase_cat;	AT5G58510|MQJ2.13|MQJ2_13
Glyma.18g058800	581	UniRef100_I1MZW2 Protein kinase domain-containing protein n=2 Tax=Soja TaxID=1462606 RepID=I1MZW2_SOYBN	0	99.83	UniRef100_I1MZW2 Protein kinase domain-containing protein n=2 Tax=Soja TaxID=1462606 RepID=I1MZW2_SOYBN	0	99.83	AT5G58520.1 | Symbols: | Protein kinase superfamily protein | chr5:23655312-23657943 FORWARD LENGTH=604	0	98.8	GO:0006468	protein phosphorylation;	GO:0004674 GO:0004712 GO:0005524	protein serine/threonine kinase activity; protein serine/threonine/tyrosine kinase activity; ATP binding;	GO:0005634	nucleus	PF00069	Pkinase;	AT5G58520|MQJ2.14|MQJ2_14
Glyma.18g058900	1176	UniRef100_A0A445FPQ6 Ubiquitin-activating enzyme E1 1 isoform A n=3 Tax=Soja TaxID=1462606 RepID=A0A445FPQ6_GLYSO	0	99.91	UniRef100_A0A445FPQ6 Ubiquitin-activating enzyme E1 1 isoform A n=3 Tax=Soja TaxID=1462606 RepID=A0A445FPQ6_GLYSO	0	99.91	AT2G30110.1 | Symbols: ATUBA1, MOS5, UBA1 | ubiquitin-activating enzyme 1 | chr2:12852632-12857369 REVERSE LENGTH=1080	0	86.65	GO:0006511 GO:0006974 GO:0016567 GO:0032446 GO:0046686 GO:0051707	ubiquitin-dependent protein catabolic process; cellular response to DNA damage stimulus; protein ubiquitination; protein modification by small protein conjugation; response to cadmium ion; response to other organism;	GO:0004839 GO:0004842 GO:0005524	ubiquitin activating enzyme activity; ubiquitin-protein transferase activity; ATP binding;	GO:0005634 GO:0005737 GO:0005777 GO:0005829 GO:0005886 GO:0009506	nucleus; cytoplasm; peroxisome; cytosol; plasma membrane; plasmodesma	PF09358 PF16191 PF16190 PF10585 PF00899 PF10585 PF16191 PF16190 PF00899	E1_UFD; E1_4HB; E1_FCCH; UBA_e1_thiolCys; ThiF; UBA_e1_thiolCys; E1_4HB; E1_FCCH; ThiF;	AT2G30110|ATUBA1|MOS5|UBA1|ubiquitin-activating enzyme 1|MODIFIER OF SNC1 5|T27E13.15|T27E13_15
Glyma.18g059000	376	UniRef100_K7MQ74 Ubiquitin-like domain-containing protein n=1 Tax=Glycine max TaxID=3847 RepID=K7MQ74_SOYBN	0	99.73	UniRef100_K7MQ74 Ubiquitin-like domain-containing protein n=1 Tax=Glycine max TaxID=3847 RepID=K7MQ74_SOYBN	0	99.73	AT2G30105.1 | Symbols: | CONTAINS InterPro DOMAIN/s: Leucine-rich repeat, typical subtype (InterPro:IPR003591), Leucine-rich repeat (InterPro:IPR001611), Ubiquitin (InterPro:IPR000626), Ubiquitin supergroup (InterPro:IPR019955); BEST Arabidopsis thaliana protein match is: Leucine-rich repeat (LRR) family protein (TAIR:AT5G07910.1). | chr2:12849855-12851908 FORWARD LENGTH=367	2e-160	96.81	GO:0008150	biological process;	GO:0003674	molecular function;	GO:0005575	cellular component	PF00240 PF13855	ubiquitin; LRR_8;	AT2G30105
Glyma.18g059100	62	UniRef100_A0A0R0EWK8 Uncharacterized protein n=2 Tax=Soja TaxID=1462606 RepID=A0A0R0EWK8_SOYBN	1e-34	98.39	NA	NA	NA	NA	NA	NA	NA	NA	NA	NA	NA	NA	NA	NA	NA
Glyma.18g059200	237	UniRef100_I1MZW5 Glutaredoxin domain-containing protein n=2 Tax=Soja TaxID=1462606 RepID=I1MZW5_SOYBN	7e-172	99.58	UniRef100_I1MZW5 Glutaredoxin domain-containing protein n=2 Tax=Soja TaxID=1462606 RepID=I1MZW5_SOYBN	7e-172	99.58	AT5G58530.1 | Symbols: | Glutaredoxin family protein | chr5:23660428-23661249 FORWARD LENGTH=273	2e-57	95.78	GO:0045454	cell redox homeostasis;	GO:0009055 GO:0015035	electron transfer activity; protein disulfide oxidoreductase activity;	GO:0005634	nucleus	PF00462	Glutaredoxin;	AT5G58530|MQJ2.15|MQJ2_15
Glyma.18g059300	438	UniRef100_I1MZW6 Aa_trans domain-containing protein n=2 Tax=Soja TaxID=1462606 RepID=I1MZW6_SOYBN	0	99.77	UniRef100_I1MZW6 Aa_trans domain-containing protein n=2 Tax=Soja TaxID=1462606 RepID=I1MZW6_SOYBN	0	99.77	AT5G15240.1 | Symbols: | Transmembrane amino acid transporter family protein | chr5:4947762-4950211 FORWARD LENGTH=423	4e-158	88.36	GO:0003333	amino acid transmembrane transport;	GO:0015171	amino acid transmembrane transporter activity;	GO:0005739 GO:0005886 GO:0016021	mitochondrion; plasma membrane; integral component of membrane	PF03222	Trp_Tyr_perm;	AT5G15240|F8M21.130|F8M21_130
Glyma.18g059500	112	UniRef100_A0A0R0F8E8 Uncharacterized protein n=1 Tax=Glycine max TaxID=3847 RepID=A0A0R0F8E8_SOYBN	6e-76	99.11	UniRef100_A0A445I4U8 Spermidine hydroxycinnamoyl transferase n=2 Tax=Glycine soja TaxID=3848 RepID=A0A445I4U8_GLYSO	5e-59	94.64	AT2G19070.1 | Symbols: SHT | spermidine hydroxycinnamoyl transferase | chr2:8260185-8261958 REVERSE LENGTH=451	2e-18	89.29	GO:0009555 GO:0010584 GO:0080088	pollen development; pollen exine formation; spermidine hydroxycinnamate conjugate biosynthetic process;	GO:0016410 GO:0050734 GO:0080072 GO:0080073 GO:0080074 GO:0080075	N-acyltransferase activity; hydroxycinnamoyltransferase activity; spermidine:sinapoyl CoA N-acyltransferase activity; spermidine:coumaroyl CoA N-acyltransferase activity; spermidine:caffeoyl CoA N-acyltransferase activity; spermidine:feruloyl CoA N-acyltransferase activity;	GO:0005737	cytoplasm	PF02458	Transferase;	AT2G19070|SHT|spermidine hydroxycinnamoyl transferase|T20K24.8|T20K24_8
Glyma.18g059600	700	UniRef100_K7MQ76 Protein kinase domain-containing protein n=1 Tax=Glycine max TaxID=3847 RepID=K7MQ76_SOYBN	0	99.86	UniRef100_K7MQ76 Protein kinase domain-containing protein n=1 Tax=Glycine max TaxID=3847 RepID=K7MQ76_SOYBN	0	99.86	AT5G45840.2 | Symbols: | Leucine-rich repeat protein kinase family protein | chr5:18594080-18597221 REVERSE LENGTH=706	2e-148	93.29	GO:0006468 GO:0007166 GO:0010183	protein phosphorylation; cell surface receptor signaling pathway; pollen tube guidance;	GO:0004674 GO:0005515 GO:0005524	protein serine/threonine kinase activity; protein binding; ATP binding;	GO:0005886 GO:0009507 GO:0012505 GO:0016021 GO:0090406	plasma membrane; chloroplast; endomembrane system; integral component of membrane; pollen tube	PF08263 PF07714	LRRNT_2; Pkinase_Tyr;	AT5G45840|MDIS1|MALE DISCOVERER1|K15I22.4|K15I22_4
Glyma.18g059700	933	UniRef100_K7MQ77 Uncharacterized protein n=2 Tax=Soja TaxID=1462606 RepID=K7MQ77_SOYBN	0	99.89	UniRef100_A0A0B2Q5A4 Ethylene-overproduction protein 1 n=2 Tax=Soja TaxID=1462606 RepID=A0A0B2Q5A4_GLYSO	0	99.89	AT3G51770.2 | Symbols: ETO1 | tetratricopeptide repeat (TPR)-containing protein | chr3:19200328-19203998 REVERSE LENGTH=959	0	99.79	GO:0009693 GO:0009873 GO:0010182 GO:0010364 GO:0016036 GO:0016567 GO:0017145 GO:0043161 GO:2000069	ethylene biosynthetic process; ethylene-activated signaling pathway; sugar mediated signaling pathway; regulation of ethylene biosynthetic process; cellular response to phosphate starvation; protein ubiquitination; stem cell division; proteasome-mediated ubiquitin-dependent protein catabolic process; regulation of post-embryonic root development;	GO:0005515 GO:0030674	protein binding; protein-macromolecule adaptor activity;	GO:0005634	nucleus	PF07719 PF00515 PF13414 PF00515 PF07719	TPR_2; TPR_1; TPR_11; TPR_1; TPR_2;	AT3G51770|ETO1|ATEOL1|ETHYLENE OVERPRODUCER 1|ARABIDOPSIS ETHYLENE OVERPRODUCER 1|ATEM1.2|ETO1|ETHYLENE OVERPRODUCER1
Glyma.19g020100	277	UniRef100_I1N628 Uncharacterized protein n=2 Tax=Soja TaxID=1462606 RepID=I1N628_SOYBN	0	99.64	UniRef100_UPI000F7C9C91 outer plastidial membrane protein porin-like n=1 Tax=Abrus precatorius TaxID=3816 RepID=UPI000F7C9C91	0	99.64	AT3G01280.1 | Symbols: VDAC1, ATVDAC1 | voltage dependent anion channel 1 | chr3:85754-87612 FORWARD LENGTH=276	5e-152	99.64	GO:0006952 GO:0009617 GO:0098656	defense response; response to bacterium; anion transmembrane transport;	GO:0005515 GO:0008308 GO:0015288	protein binding; voltage-gated anion channel activity; porin activity;	GO:0005739 GO:0005741 GO:0005773 GO:0005774 GO:0005829 GO:0005886 GO:0009507 GO:0009536 GO:0009941 GO:0046930	mitochondrion; mitochondrial outer membrane; vacuole; vacuolar membrane; cytosol; plasma membrane; chloroplast; plastid; chloroplast envelope; pore complex	PF01459	Porin_3;	AT3G01280|VDAC1|ATVDAC1|voltage dependent anion channel 1|ARABIDOPSIS THALIANA VOLTAGE DEPENDENT ANION CHANNEL 1|T22N4.9|T22N4_9
Glyma.19g020200	444	UniRef100_I1N629 Pectate lyase n=1 Tax=Glycine max TaxID=3847 RepID=I1N629_SOYBN	0	99.77	UniRef100_I1N629 Pectate lyase n=1 Tax=Glycine max TaxID=3847 RepID=I1N629_SOYBN	0	99.77	AT1G14420.1 | Symbols: AT59 | Pectate lyase family protein | chr1:4931844-4933405 REVERSE LENGTH=459	0	95.5	GO:0009664 GO:0045490	plant-type cell wall organization; pectin catabolic process;	GO:0016829 GO:0030570 GO:0046872	lyase activity; pectate lyase activity; metal ion binding;	GO:0005576	extracellular region	PF04431 PF00544	Pec_lyase_N; Pec_lyase_C;	AT1G14420|AT59|F14L17.19|F14L17_19

## Sheet: Table S5
Table S5. 28 candidate genes related to flowering time recorded in 2020 and 2021, and flowering time in average between 2020 and 2021.
Gene ID.	Abbreviation	stard	end	references	Annotation: Top Uniref100 Viridaeplantae Hit (2)
Glyma.02g100200	SOG	9440858	9446878	NA	UniRef100_I1JDX2 NAC domain-containing protein n=1 Tax=Glycine max TaxID=3847 RepID=I1JDX2_SOYBN
Glyma.02g100300	PR5K	9449378	9454175	NA	UniRef100_B2ZHZ5 Stress-induced receptor-like kinase n=1 Tax=Glycine max TaxID=3847 RepID=B2ZHZ5_SOYBN
Glyma.02g100400	PKDC1	9454764	9457069	NA	UniRef100_K7K7G4 Protein kinase domain-containing protein n=1 Tax=Glycine max TaxID=3847 RepID=K7K7G4_SOYBN
Glyma.02g100500	LRR1	9458910	9462064	NA	UniRef100_A0A0R0L0N5 Protein kinase domain-containing protein n=1 Tax=Glycine max TaxID=3847 RepID=A0A0R0L0N5_SOYBN
Glyma.02g100600	LpxB	9462376	9467868	NA	UniRef100_I1JDX6 Uncharacterized protein n=1 Tax=Glycine max TaxID=3847 RepID=I1JDX6_SOYBN
Glyma.02g100700	HLH1	9474188	9478546	FLOWERING BHLH transcriptional activators control expression of the photoperiodic flowering regulator CONSTANS in Arabidopsis	UniRef100_K7K7G7 BHLH domain-containing protein n=1 Tax=Glycine max TaxID=3847 RepID=K7K7G7_SOYBN
Glyma.02g100800	TAXi_N	9493864	9495581	NA	UniRef100_K7K7G8 Peptidase A1 domain-containing protein n=1 Tax=Glycine max TaxID=3847 RepID=K7K7G8_SOYBN
Glyma.02g100900	DUF572	9519187	9522505	NA	UniRef100_I1JDX9 Uncharacterized protein n=2 Tax=Soja TaxID=1462606 RepID=I1JDX9_SOYBN
Glyma.02g101000	ArsA	9526755	9530819	NA	UniRef100_K7K7G9 Uncharacterized protein n=1 Tax=Glycine max TaxID=3847 RepID=K7K7G9_SOYBN
Glyma.02g101100	CHUP1	9530935	9537366	NA	UniRef100_UPI00071910E4 protein CHUP1, chloroplastic isoform X1 n=1 Tax=Glycine max TaxID=3847 RepID=UPI00071910E4
Glyma.04g095500	ATR1	8498631	8509433	NA	UniRef100_A0A0R4J338 NADPH--cytochrome P450 reductase n=2 Tax=Soja TaxID=1462606 RepID=A0A0R4J338_SOYBN
Glyma.04g095600	UP1	8566631	8625328	NA	UniRef100_A0A0R0KD86 Uncharacterized protein n=1 Tax=Glycine max TaxID=3847 RepID=A0A0R0KD86_SOYBN
Glyma.04g095700	dsrm	8539285	8547278	NA	UniRef100_I1JV80 Uncharacterized protein n=2 Tax=Soja TaxID=1462606 RepID=I1JV80_SOYBN
Glyma.04g095800	PPTA	8521259	8525328	NA	UniRef100_I1JV81 Uncharacterized protein n=1 Tax=Glycine max TaxID=3847 RepID=I1JV81_SOYBN
Glyma.04g095900	TPR_1	8530865	8536783	NA	UniRef100_I1JV82 TPR_REGION domain-containing protein n=2 Tax=Soja TaxID=1462606 RepID=I1JV82_SOYBN
Glyma.04g096000	EDR1	8536784	8538390	Calcium-dependent protein kinase CPK32 mediates calcium signaling in regulating Arabidopsis flowering time	UniRef100_I1JV83 Protein kinase domain-containing protein n=2 Tax=Glycine max TaxID=3847 RepID=I1JV83_SOYBN
Glyma.04g096100	WD40	8520582	8521245	NA	UniRef100_A0A0R0K6F3 Uncharacterized protein n=2 Tax=Glycine max TaxID=3847 RepID=A0A0R0K6F3_SOYBN
Glyma.09g279800	SDR2	49509691	49511274	NA	UniRef100_K7LGJ5 Uncharacterized protein n=3 Tax=Soja TaxID=1462606 RepID=K7LGJ5_SOYBN
Glyma.09g279900	SCAR2	49589498	49595401	ADF Proteins Are Involved in the Control of Flowering and Regulate F-Actin Organization, Cell Expansion, and Organ Growth in Arabidopsis	UniRef100_A0A445J7F6 Protein SCAR2 isoform B n=1 Tax=Glycine soja TaxID=3848 RepID=A0A445J7F6_GLYSO
Glyma.09g280000	T19C21.6	49535303	49537659	NA	UniRef100_A0A445J799 Uncharacterized protein n=2 Tax=Soja TaxID=1462606 RepID=A0A445J799_GLYSO
Glyma.09g280100	GER2	49578261	49582235	NA	UniRef100_I1L759 Epimerase domain-containing protein n=2 Tax=Soja TaxID=1462606 RepID=I1L759_SOYBN
Glyma.09g280200	WRKY	49554492	49555979	NA	UniRef100_A0A0R0IK30 Uncharacterized protein n=3 Tax=Glycine max TaxID=3847 RepID=A0A0R0IK30_SOYBN
Glyma.09g280300	DUF588	49551597	49552959	NA	UniRef100_I1L761 CASP-like protein n=2 Tax=Soja TaxID=1462606 RepID=I1L761_SOYBN
Glyma.09g280500	UDPGT	49582690	49585841	NA	UniRef100_I1L763 Tudor domain-containing protein n=2 Tax=Soja TaxID=1462606 RepID=I1L763_SOYBN
Glyma.09g280600	F7A7_230	49543195	49547299	NA	UniRef100_A0A0R0II64 Uncharacterized protein n=1 Tax=Glycine max TaxID=3847 RepID=A0A0R0II64_SOYBN
Glyma.09g280700	PP2C	49547489	49550731	NA	UniRef100_I1L765 PPM-type phosphatase domain-containing protein n=2 Tax=Soja TaxID=1462606 RepID=I1L765_SOYBN
Glyma.09g280800	F7A7_190	49522119	49529099	NA	UniRef100_K7LGJ7 Aldo_ket_red domain-containing protein n=1 Tax=Glycine max TaxID=3847 RepID=K7LGJ7_SOYBN
Glyma.09g280900	DEP	49529982	49533758	NA	UniRef100_A0A445J794 Uncharacterized protein n=2 Tax=Soja TaxID=1462606 RepID=A0A445J794_GLYSO
Note: The genes were mapped to Gmax_508_Wm82.a4.v1 Locus database.

## Sheet: Table S6
Table S6. Gene Ontology analysis on the 339 genes mapped to Arabidopsis gene ID.
Type	Term	Description	Count	%	PValue	OddsRatio	Genes	ListTotal	PopHits	PopTotal	FoldChange	Bonferroni	Benjamini	FDR
GO	GO:0072657	protein localization to membrane;biological_process	3	1.08303	0.00893639	16.056	AT1G08350,AT1G10950,AT5G10840	277	12	26408	23.8339	0.348519	1	0.237646
GO	GO:0051707	response to other organism;biological_process	3	1.08303	0.0233751	9.17171	AT2G15490,AT2G30110,AT3G11480	277	21	26408	13.6194	0.91163	1	0.237646
GO	GO:0019684	photosynthesis, light reaction;biological_process	3	1.08303	0.0273462	8.37353	AT1G06680,AT5G52100,ATCG01070	277	23	26408	12.4351	1	1	0.237646
GO	GO:0003779	actin binding;molecular_function	5	1.80505	0.0308691	3.51578	AT1G13180,AT2G16700,AT2G31300,AT2G38440,AT3G25500	277	110	26408	4.33344	1	1	0.237646
GO	GO:0005856	cytoskeleton;cellular_component	8	2.88809	0.0366743	2.32739	AT1G13180,AT2G16700,AT2G31300,AT2G36200,AT2G37420,AT2G38440,AT5G23860,AT5G62070	277	292	26408	2.61194	1	1	0.237646
GO	GO:0030036	actin cytoskeleton organization;biological_process	3	1.08303	0.0431356	6.418	AT2G38440,AT3G25500,AT4G34940	277	30	26408	9.53357	1	1	0.237646
GO	GO:0006351	transcription, DNA-templated;biological_process	5	1.80505	0.0452716	3.09212	AT1G08320,AT1G18400,AT1G28420,AT3G25940,AT5G51940	277	125	26408	3.81343	1	1	0.237646
GO	GO:0051015	actin filament binding;molecular_function	4	1.44404	0.048748	3.8074	AT1G13180,AT2G16700,AT2G31300,AT3G25500	277	76	26408	5.01767	1	1	0.237646
